# Supplementary material for: Clinical assessment and transcriptome analysis of host immune responses in a vaccination-challenge study using a glycoprotein G deletion mutant vaccine strain of infectious laryngotracheitis virus
Source: Front Immunol. 2025 Jan 24;15:1458218. doi: 10.3389/fimmu.2024.1458218 (PMC11802539; doi:10.3389/fimmu.2024.1458218)
Supplement: Supplementary file 21 [file Table6.xlsx]

## Sheet: Sheet1
Supplementary Table 6. Stability of the house keeping genes in the trachea of the non-vaccinaged-challenged birds compared to the uninfected birds.
Gene ID	Gene name	log2fc	Padj
ENSGALG00000055101	TASOR2	0.941565	0.00543577
ENSGALG00000012339	ATL1	-0.346301	0.0728854
ENSGALG00000031832	IKBKB	0.00431419	0.979087
ENSGALG00000008787	CEP68	-0.756414	0.00299103
ENSGALG00000044299	CFAP92	-0.402352	0.158546
ENSGALG00000045511	PARP9	1.16952	7.39871e-08
ENSGALG00000008094	HSPD1	0.351293	0.0519049
ENSGALG00000015474	CD80	3.72895	2.7195e-11
ENSGALG00000016864	METTL21C	-0.0942131	0.927323
ENSGALG00000053063	MRPL40	0.366402	0.00714913
Padj < 0.01 and log2fc >1 was considered significnatly differntially regulated.
