# Supplementary material for: Clinical assessment and transcriptome analysis of host immune responses in a vaccination-challenge study using a glycoprotein G deletion mutant vaccine strain of infectious laryngotracheitis virus
Source: Front Immunol. 2025 Jan 24;15:1458218. doi: 10.3389/fimmu.2024.1458218 (PMC11802539; doi:10.3389/fimmu.2024.1458218)
Supplement: Supplementary file 22 [file Table7.xlsx]

## Sheet: Sheet1
Supplementary Table 7. Stability of the house keeping genes in the trachea of the non-vaccinaged-challenged birds compared to the vaccinated-challenged birds.
Gene ID	Gene name	log2fc	Padj
ENSGALG00000055101	TASOR2	1.22119	0.00543577
ENSGALG00000012339	ATL1	-0.3042	0.0728854
ENSGALG00000031832	IKBKB	-0.190427	0.979087
ENSGALG00000008787	CEP68	-0.513591	0.00299103
ENSGALG00000044299	CFAP92	-0.329782	0.158546
ENSGALG00000045511	PARP9	1.14677	7.39871e-08
ENSGALG00000008094	HSPD1	0.390887	0.0519049
ENSGALG00000015474	CD80	3.9508	2.7195e-11
ENSGALG00000016864	METTL21C	0.401926	0.927323
ENSGALG00000053063	MRPL40	0.143945	0.00714913
Padj < 0.01 and log2fc >1 was considered significnatly diferentially regulated.
