# Supplementary material for: Clinical assessment and transcriptome analysis of host immune responses in a vaccination-challenge study using a glycoprotein G deletion mutant vaccine strain of infectious laryngotracheitis virus
Source: Front Immunol. 2025 Jan 24;15:1458218. doi: 10.3389/fimmu.2024.1458218 (PMC11802539; doi:10.3389/fimmu.2024.1458218)
Supplement: Supplementary file 25 [file Table10.xlsx]

## Sheet: Table 8
Supplementary Table 10. Genes upregulated in the non-vaccinated-challenged birds compared to vaccinated-challenged birds (Padj<0.01, Log2FC>/=1)
Gene ID	log2FC	Padj
ENSGALG00000024272	9.27052	5.9034e-63
ENSGALG00000002112	8.05244	1.06534e-51
ENSGALG00000016919	7.77831	8.22865e-29
ENSGALG00000045115	7.52725	2.88867e-42
ENSGALG00000032717	7.38691	3.88545e-25
ENSGALG00000051203	7.21765	4.25715e-25
ENSGALG00000002766	7.2018	6.84531e-36
ENSGALG00000011668	7.04173	1.18193e-24
ENSGALG00000025945	6.96767	2.38519e-23
ENSGALG00000053549	6.96151	1.62967e-35
ENSGALG00000006992	6.75522	4.00913e-33
ENSGALG00000001835	6.63539	1.76699e-20
ENSGALG00000036627	6.62983	1.20785e-31
ENSGALG00000019553	6.52433	4.74021e-20
ENSGALG00000027165	6.48013	1.98479e-36
ENSGALG00000033520	6.47212	3.40606e-21
ENSGALG00000029940	6.4038	1.2214e-21
ENSGALG00000024466	6.38525	5.21578e-33
ENSGALG00000014726	6.29555	6.34556e-18
ENSGALG00000008166	6.26604	4.89172e-20
ENSGALG00000025881	6.22117	2.66644e-30
ENSGALG00000036258	6.1871	2.15773e-20
ENSGALG00000004700	6.11109	1.81448e-28
ENSGALG00000046326	6.10695	2.55658e-21
ENSGALG00000052092	6.06725	1.33646e-29
ENSGALG00000043603	6.00255	4.66015e-19
ENSGALG00000050441	5.9839	1.99009e-29
ENSGALG00000030005	5.97837	1.13991e-30
ENSGALG00000032701	5.9191	6.04364e-28
ENSGALG00000053121	5.74385	4.60583e-18
ENSGALG00000008267	5.7437	6.08442e-14
ENSGALG00000010915	5.71904	1.10086e-16
ENSGALG00000047262	5.68451	9.21998e-24
ENSGALG00000015494	5.65384	4.53446e-14
ENSGALG00000019755	5.63384	8.58398e-24
ENSGALG00000050637	5.61138	2.82387e-16
ENSGALG00000007001	5.60649	3.72358e-21
ENSGALG00000016693	5.60156	4.856e-25
ENSGALG00000013625	5.5651	2.20031e-25
ENSGALG00000023622	5.5215	7.49284e-15
ENSGALG00000041154	5.49412	3.50921e-23
ENSGALG00000007158	5.47482	4.65603e-27
ENSGALG00000044326	5.47169	8.96316e-23
ENSGALG00000028304	5.46563	2.39014e-22
ENSGALG00000047283	5.45681	6.65904e-25
ENSGALG00000051284	5.42315	1.1071e-17
ENSGALG00000052270	5.40713	6.33555e-13
ENSGALG00000032172	5.40401	3.03553e-14
ENSGALG00000005360	5.39955	1.43003e-16
ENSGALG00000026677	5.39705	4.35366e-25
ENSGALG00000002643	5.37259	4.42996e-25
ENSGALG00000048139	5.37235	2.5114e-15
ENSGALG00000000081	5.36611	1.92021e-12
ENSGALG00000003433	5.36415	8.30128e-22
ENSGALG00000030907	5.34623	5.42521e-12
ENSGALG00000046156	5.34347	4.60583e-18
ENSGALG00000005572	5.33366	1.09846e-21
ENSGALG00000034085	5.32849	1.65037e-22
ENSGALG00000048325	5.32665	7.386e-16
ENSGALG00000000731	5.31445	1.47271e-15
ENSGALG00000026995	5.29431	1.23276e-22
ENSGALG00000038141	5.27744	2.12254e-21
ENSGALG00000052010	5.24459	6.70087e-12
ENSGALG00000003196	5.22251	9.86156e-25
ENSGALG00000011673	5.22098	1.99913e-17
ENSGALG00000008127	5.20524	1.12614e-21
ENSGALG00000053734	5.19364	1.05124e-12
ENSGALG00000051068	5.14948	5.36143e-22
ENSGALG00000020316	5.1247	1.09221e-19
ENSGALG00000048338	5.10782	9.29331e-15
ENSGALG00000053699	5.09495	1.56256e-10
ENSGALG00000034411	5.0821	8.52413e-13
ENSGALG00000015062	5.07875	5.52018e-12
ENSGALG00000047864	5.06168	1.10574e-23
ENSGALG00000028411	5.04682	7.47633e-16
ENSGALG00000054379	5.04333	3.49341e-17
ENSGALG00000040557	5.03973	4.8153e-15
ENSGALG00000052537	5.03759	1.73709e-21
ENSGALG00000032348	5.02422	4.88473e-11
ENSGALG00000021355	4.99754	1.12926e-19
ENSGALG00000000558	4.99128	5.77579e-18
ENSGALG00000050408	4.98015	2.41749e-14
ENSGALG00000048685	4.97461	1.88673e-12
ENSGALG00000026098	4.95387	9.1926e-12
ENSGALG00000047941	4.94651	2.17421e-11
ENSGALG00000040959	4.93981	2.02631e-10
ENSGALG00000002982	4.9392	1.92414e-20
ENSGALG00000050785	4.9193	7.58927e-12
ENSGALG00000050179	4.86826	6.20523e-11
ENSGALG00000053868	4.86116	1.81037e-09
ENSGALG00000051595	4.85082	5.35074e-10
ENSGALG00000007713	4.84305	2.05021e-20
ENSGALG00000014585	4.82389	1.32138e-17
ENSGALG00000035972	4.79542	6.11944e-16
ENSGALG00000000341	4.79471	3.32737e-09
ENSGALG00000001031	4.78311	7.26993e-17
ENSGALG00000042500	4.77106	3.3609e-10
ENSGALG00000043257	4.75518	1.61414e-19
ENSGALG00000016788	4.6875	7.49284e-15
ENSGALG00000048767	4.67985	1.37111e-13
ENSGALG00000029983	4.67531	5.71142e-15
ENSGALG00000032363	4.66482	2.12439e-12
ENSGALG00000053004	4.65711	3.03603e-12
ENSGALG00000039708	4.64338	5.50816e-16
ENSGALG00000021395	4.63899	3.84355e-17
ENSGALG00000009904	4.63009	2.69845e-16
ENSGALG00000045090	4.59622	4.16327e-09
ENSGALG00000046559	4.59267	7.26993e-17
ENSGALG00000016556	4.54374	7.37322e-16
ENSGALG00000039022	4.54062	1.37439e-12
ENSGALG00000054765	4.54042	8.38776e-10
ENSGALG00000001571	4.54037	1.38744e-17
ENSGALG00000047211	4.51619	1.09747e-18
ENSGALG00000009903	4.50765	5.65174e-10
ENSGALG00000027407	4.49485	1.5529e-14
ENSGALG00000033787	4.48652	1.26922e-08
ENSGALG00000027640	4.48244	3.17713e-08
ENSGALG00000040002	4.4773	1.24496e-16
ENSGALG00000027314	4.44471	7.69529e-19
ENSGALG00000054384	4.44443	4.80391e-11
ENSGALG00000010223	4.43615	7.13201e-13
ENSGALG00000047180	4.41917	6.14803e-10
ENSGALG00000047587	4.4036	2.70196e-13
ENSGALG00000000630	4.39724	6.74267e-16
ENSGALG00000021340	4.39633	6.15944e-15
ENSGALG00000051628	4.39415	1.0512e-14
ENSGALG00000035762	4.38806	1.92211e-09
ENSGALG00000052504	4.38381	2.44806e-11
ENSGALG00000043064	4.38124	2.24819e-15
ENSGALG00000049551	4.38077	1.52169e-10
ENSGALG00000041298	4.36729	4.57952e-15
ENSGALG00000028018	4.35922	1.78171e-09
ENSGALG00000030075	4.35623	2.31478e-11
ENSGALG00000053042	4.35514	1.81622e-10
ENSGALG00000039264	4.35427	1.93627e-13
ENSGALG00000053375	4.35265	5.3135e-10
ENSGALG00000009479	4.35252	8.30128e-22
ENSGALG00000012802	4.341	2.99262e-11
ENSGALG00000050824	4.30517	1.74404e-10
ENSGALG00000049317	4.28526	1.08043e-10
ENSGALG00000026092	4.27113	1.76074e-13
ENSGALG00000037731	4.2637	2.10748e-08
ENSGALG00000019554	4.23082	1.61349e-09
ENSGALG00000045085	4.22472	8.86655e-24
ENSGALG00000013747	4.20238	3.8118e-12
ENSGALG00000053649	4.19609	7.12026e-09
ENSGALG00000016400	4.18949	5.52632e-19
ENSGALG00000053792	4.18556	1.45892e-13
ENSGALG00000027747	4.18463	9.63349e-15
ENSGALG00000000507	4.1807	1.72038e-13
ENSGALG00000008638	4.17758	5.52018e-12
ENSGALG00000013723	4.17443	6.04364e-28
ENSGALG00000044439	4.17029	1.01763e-07
ENSGALG00000053283	4.16629	3.13689e-08
ENSGALG00000033635	4.14945	3.9041e-09
ENSGALG00000015126	4.1491	1.9968e-13
ENSGALG00000003792	4.14358	5.4748e-14
ENSGALG00000050893	4.12777	2.6399e-16
ENSGALG00000048929	4.12562	5.98655e-08
ENSGALG00000043618	4.11754	2.2019e-13
ENSGALG00000035505	4.09354	2.82387e-16
ENSGALG00000008544	4.09236	3.10427e-15
ENSGALG00000033854	4.09226	8.60867e-10
ENSGALG00000006511	4.08819	9.21387e-12
ENSGALG00000052217	4.06858	5.40694e-09
ENSGALG00000045164	4.05565	7.6673e-08
ENSGALG00000051661	4.04074	3.56424e-07
ENSGALG00000015666	4.02103	1.27234e-08
ENSGALG00000041978	4.01891	2.52837e-09
ENSGALG00000032260	4.01191	1.72609e-11
ENSGALG00000032887	4.01116	2.60791e-12
ENSGALG00000053052	4.01074	5.97647e-09
ENSGALG00000053380	4.00115	4.55722e-08
ENSGALG00000016228	3.99659	3.52235e-11
ENSGALG00000052524	3.98343	2.82154e-12
ENSGALG00000030270	3.98298	3.2063e-17
ENSGALG00000003319	3.95432	1.23443e-16
ENSGALG00000015474	3.9508	1.63406e-12
ENSGALG00000000544	3.94947	1.954e-13
ENSGALG00000052373	3.94598	4.54436e-07
ENSGALG00000009520	3.93909	2.36633e-14
ENSGALG00000055001	3.93298	1.21252e-09
ENSGALG00000046313	3.93186	1.64982e-06
ENSGALG00000047927	3.93124	1.07526e-06
ENSGALG00000026167	3.93117	1.23732e-14
ENSGALG00000002192	3.92935	1.07423e-14
ENSGALG00000048491	3.9292	4.85182e-07
ENSGALG00000051974	3.91801	6.69739e-07
ENSGALG00000011419	3.91765	7.13201e-13
ENSGALG00000006388	3.91556	3.52612e-11
ENSGALG00000044801	3.91321	1.57234e-07
ENSGALG00000051713	3.91039	1.07945e-06
ENSGALG00000001889	3.90964	6.24035e-17
ENSGALG00000040926	3.89641	3.52235e-11
ENSGALG00000047648	3.89598	9.75848e-09
ENSGALG00000054298	3.88712	1.01791e-07
ENSGALG00000016286	3.88337	8.51789e-08
ENSGALG00000008722	3.88303	1.50368e-11
ENSGALG00000044626	3.87996	2.71026e-06
ENSGALG00000048562	3.87118	3.28502e-08
ENSGALG00000023436	3.86731	8.34918e-10
ENSGALG00000019061	3.86336	7.901e-07
ENSGALG00000014362	3.85783	6.30723e-12
ENSGALG00000039585	3.84334	1.71787e-06
ENSGALG00000000059	3.83343	1.57546e-13
ENSGALG00000014962	3.83141	4.70731e-13
ENSGALG00000049433	3.82449	5.17587e-09
ENSGALG00000002383	3.82296	9.41005e-08
ENSGALG00000019551	3.81685	2.88909e-06
ENSGALG00000016992	3.81658	4.74172e-10
ENSGALG00000031794	3.81238	1.32612e-11
ENSGALG00000017184	3.8071	7.02412e-08
ENSGALG00000035856	3.8036	1.19727e-13
ENSGALG00000007118	3.79632	8.78586e-10
ENSGALG00000019147	3.79568	2.01882e-13
ENSGALG00000009050	3.78631	3.25949e-10
ENSGALG00000031520	3.78179	2.49562e-07
ENSGALG00000032028	3.77172	7.47069e-10
ENSGALG00000049068	3.77106	3.96697e-10
ENSGALG00000048508	3.75959	6.20089e-11
ENSGALG00000048989	3.75492	1.26116e-08
ENSGALG00000051212	3.75418	2.78206e-10
ENSGALG00000038728	3.74103	1.33692e-06
ENSGALG00000016986	3.73113	2.27167e-12
ENSGALG00000047192	3.73049	3.49632e-08
ENSGALG00000049503	3.71939	1.24843e-06
ENSGALG00000046983	3.71082	5.84018e-09
ENSGALG00000013371	3.70734	3.12336e-11
ENSGALG00000002113	3.70431	3.8118e-12
ENSGALG00000039084	3.70094	3.74544e-11
ENSGALG00000039504	3.67404	3.37705e-07
ENSGALG00000050569	3.67098	1.52817e-07
ENSGALG00000013548	3.66238	2.57948e-10
ENSGALG00000052552	3.66087	1.59643e-11
ENSGALG00000010338	3.66081	2.14829e-08
ENSGALG00000035498	3.6579	1.49353e-12
ENSGALG00000007059	3.64906	3.10034e-10
ENSGALG00000016261	3.64872	1.37042e-10
ENSGALG00000045473	3.64541	2.12604e-07
ENSGALG00000001409	3.6454	2.6292e-07
ENSGALG00000044984	3.63042	1.91298e-08
ENSGALG00000038636	3.62771	1.41245e-14
ENSGALG00000030432	3.62618	4.07584e-11
ENSGALG00000052568	3.62443	6.38451e-08
ENSGALG00000046502	3.62214	6.41723e-06
ENSGALG00000010926	3.61905	1.26516e-09
ENSGALG00000006378	3.61892	8.9279e-16
ENSGALG00000013624	3.61833	1.04314e-12
ENSGALG00000054196	3.60834	4.48652e-08
ENSGALG00000014324	3.60391	9.72183e-12
ENSGALG00000037166	3.59972	5.45467e-09
ENSGALG00000050257	3.59531	1.12086e-12
ENSGALG00000004401	3.59485	1.43991e-06
ENSGALG00000054321	3.58523	5.5929e-08
ENSGALG00000050375	3.56573	1.26755e-08
ENSGALG00000023411	3.56481	5.02649e-12
ENSGALG00000026163	3.5646	2.96118e-10
ENSGALG00000015305	3.5625	1.47546e-05
ENSGALG00000027483	3.56187	6.5825e-16
ENSGALG00000029632	3.55652	3.8118e-12
ENSGALG00000024136	3.55379	2.1996e-05
ENSGALG00000013495	3.55071	1.22571e-11
ENSGALG00000034975	3.54934	3.91939e-09
ENSGALG00000035589	3.54114	4.64997e-09
ENSGALG00000014277	3.54088	6.16064e-12
ENSGALG00000043055	3.53209	2.00897e-05
ENSGALG00000054978	3.5319	5.96476e-10
ENSGALG00000016202	3.53182	1.46261e-17
ENSGALG00000002960	3.53142	7.51709e-09
ENSGALG00000047438	3.52909	2.22034e-05
ENSGALG00000032820	3.52819	7.9253e-09
ENSGALG00000053284	3.51931	8.26418e-06
ENSGALG00000044661	3.51385	8.07375e-09
ENSGALG00000004614	3.51155	3.03603e-12
ENSGALG00000004346	3.51013	1.52243e-09
ENSGALG00000032170	3.50988	5.41539e-06
ENSGALG00000051010	3.48034	4.47618e-06
ENSGALG00000008306	3.47292	3.70981e-10
ENSGALG00000039269	3.46438	2.89074e-19
ENSGALG00000047316	3.45694	1.50021e-09
ENSGALG00000033816	3.45585	6.42553e-08
ENSGALG00000011872	3.44941	4.28231e-12
ENSGALG00000052306	3.44735	1.42426e-06
ENSGALG00000036547	3.44713	1.34938e-12
ENSGALG00000044226	3.44244	1.35205e-10
ENSGALG00000028357	3.43789	3.12501e-07
ENSGALG00000029788	3.43731	1.58048e-06
ENSGALG00000010337	3.4361	1.94553e-06
ENSGALG00000054971	3.43366	8.24042e-10
ENSGALG00000046785	3.43033	1.36952e-10
ENSGALG00000000379	3.42912	1.83887e-09
ENSGALG00000016988	3.42749	4.44289e-12
ENSGALG00000016164	3.42743	1.12642e-10
ENSGALG00000041961	3.42462	1.95103e-05
ENSGALG00000032862	3.42401	5.02104e-05
ENSGALG00000043052	3.41295	3.14977e-12
ENSGALG00000050801	3.40953	1.09297e-06
ENSGALG00000006402	3.40843	2.71968e-13
ENSGALG00000053894	3.40463	3.68575e-05
ENSGALG00000005725	3.40203	3.50985e-11
ENSGALG00000005099	3.39752	1.27437e-05
ENSGALG00000003744	3.39624	1.08976e-07
ENSGALG00000014875	3.3896	1.00326e-05
ENSGALG00000008340	3.37692	5.02809e-12
ENSGALG00000037929	3.37487	1.63481e-09
ENSGALG00000015013	3.36843	8.30415e-06
ENSGALG00000014412	3.36673	2.95557e-12
ENSGALG00000051056	3.36258	3.9955e-08
ENSGALG00000007511	3.3518	3.42539e-10
ENSGALG00000044709	3.35075	6.04065e-06
ENSGALG00000013218	3.34757	1.73827e-11
ENSGALG00000032658	3.34749	5.55484e-10
ENSGALG00000006443	3.3448	1.4359e-06
ENSGALG00000053566	3.34101	7.8779e-05
ENSGALG00000037650	3.33778	2.40525e-06
ENSGALG00000002234	3.33643	1.79572e-11
ENSGALG00000011859	3.33467	5.56642e-05
ENSGALG00000034213	3.30978	4.98534e-11
ENSGALG00000054158	3.30907	1.70457e-06
ENSGALG00000021569	3.30472	3.51336e-12
ENSGALG00000035386	3.30461	2.65554e-13
ENSGALG00000011113	3.29466	6.5341e-09
ENSGALG00000002370	3.29174	1.84129e-05
ENSGALG00000053860	3.2887	1.49504e-10
ENSGALG00000021143	3.28444	4.79803e-10
ENSGALG00000049695	3.28035	4.81994e-05
ENSGALG00000054020	3.27217	0.000115861
ENSGALG00000029669	3.27194	4.64406e-12
ENSGALG00000045925	3.27131	1.13329e-09
ENSGALG00000012421	3.25389	4.66599e-09
ENSGALG00000023780	3.24702	1.21957e-09
ENSGALG00000045607	3.2454	6.69093e-06
ENSGALG00000048270	3.2351	5.17941e-05
ENSGALG00000044799	3.23218	1.92864e-10
ENSGALG00000050967	3.23217	8.50094e-05
ENSGALG00000054710	3.23176	4.33413e-05
ENSGALG00000051549	3.23086	1.95435e-08
ENSGALG00000043610	3.22768	8.92026e-19
ENSGALG00000019231	3.22308	1.45678e-09
ENSGALG00000025886	3.20313	1.0782e-08
ENSGALG00000037223	3.1887	4.51697e-07
ENSGALG00000013575	3.18383	3.67414e-19
ENSGALG00000006019	3.18213	8.11258e-05
ENSGALG00000004293	3.18204	4.26138e-06
ENSGALG00000027345	3.17913	6.55278e-08
ENSGALG00000003075	3.17829	0.000162905
ENSGALG00000012454	3.17135	6.54181e-10
ENSGALG00000006642	3.1662	8.24042e-10
ENSGALG00000033391	3.1604	1.51389e-06
ENSGALG00000052213	3.15441	4.78515e-07
ENSGALG00000001181	3.1421	4.21641e-08
ENSGALG00000012442	3.13124	1.03405e-09
ENSGALG00000049362	3.12641	0.000124255
ENSGALG00000039982	3.12518	1.21751e-11
ENSGALG00000054772	3.12154	3.49746e-06
ENSGALG00000032428	3.11742	1.55885e-11
ENSGALG00000047508	3.10526	0.000248282
ENSGALG00000047672	3.09951	0.00026811
ENSGALG00000007785	3.09681	0.000257367
ENSGALG00000000317	3.08917	4.75408e-05
ENSGALG00000033694	3.06619	3.01118e-10
ENSGALG00000052430	3.06586	4.91657e-06
ENSGALG00000046160	3.06071	2.08095e-06
ENSGALG00000052105	3.05636	0.000256722
ENSGALG00000013409	3.05515	6.07635e-09
ENSGALG00000023936	3.03914	1.46543e-10
ENSGALG00000005638	3.03841	5.65174e-10
ENSGALG00000015141	3.03838	1.21751e-11
ENSGALG00000007666	3.03548	1.29231e-06
ENSGALG00000005594	3.02511	3.07682e-07
ENSGALG00000016590	3.02107	3.44414e-07
ENSGALG00000002728	3.01938	1.35089e-09
ENSGALG00000012875	3.01882	4.68719e-09
ENSGALG00000045522	3.01543	0.000422363
ENSGALG00000014997	3.01235	7.63263e-09
ENSGALG00000009574	3.01137	0.000272982
ENSGALG00000035325	3.00426	3.21311e-08
ENSGALG00000006662	3.00131	1.25593e-10
ENSGALG00000052621	2.99794	0.000425169
ENSGALG00000032854	2.98841	3.98534e-08
ENSGALG00000029868	2.98458	0.000141264
ENSGALG00000017103	2.98055	4.82542e-07
ENSGALG00000050295	2.97796	0.000489637
ENSGALG00000006138	2.97718	4.15713e-11
ENSGALG00000052122	2.97118	0.000369715
ENSGALG00000051766	2.96817	3.03901e-08
ENSGALG00000023472	2.96672	6.12003e-07
ENSGALG00000050065	2.95656	1.45862e-09
ENSGALG00000045596	2.95577	2.59748e-06
ENSGALG00000028402	2.95155	0.000560177
ENSGALG00000053381	2.94193	0.000481805
ENSGALG00000011717	2.9393	1.79548e-10
ENSGALG00000005037	2.93868	4.78515e-07
ENSGALG00000054981	2.93538	0.000590865
ENSGALG00000045478	2.92564	1.64686e-08
ENSGALG00000004252	2.92323	1.61936e-08
ENSGALG00000006189	2.92113	1.08322e-06
ENSGALG00000003203	2.91195	2.94796e-07
ENSGALG00000008257	2.90247	4.54277e-10
ENSGALG00000035650	2.89205	0.000709499
ENSGALG00000002167	2.89179	1.2175e-14
ENSGALG00000053278	2.88862	9.15915e-09
ENSGALG00000006393	2.88677	2.2136e-05
ENSGALG00000033375	2.88376	1.70352e-06
ENSGALG00000035182	2.88016	1.46191e-07
ENSGALG00000050896	2.87901	0.000544107
ENSGALG00000049158	2.87876	0.000751185
ENSGALG00000035930	2.87837	4.41766e-06
ENSGALG00000031289	2.87468	0.000712675
ENSGALG00000016677	2.87431	3.52769e-05
ENSGALG00000005515	2.87216	1.14457e-06
ENSGALG00000054391	2.8716	0.00080651
ENSGALG00000007701	2.86138	4.88624e-07
ENSGALG00000013226	2.85606	0.000517418
ENSGALG00000014813	2.85341	2.85367e-07
ENSGALG00000001883	2.85149	1.04723e-06
ENSGALG00000002615	2.85065	6.20731e-10
ENSGALG00000042001	2.84497	6.4332e-23
ENSGALG00000032618	2.83714	8.64471e-06
ENSGALG00000003863	2.83595	1.51216e-11
ENSGALG00000054799	2.83586	0.000132804
ENSGALG00000012847	2.83185	1.35791e-08
ENSGALG00000015028	2.82863	7.9647e-08
ENSGALG00000006653	2.82307	0.000698372
ENSGALG00000003624	2.82189	9.55804e-12
ENSGALG00000011324	2.81998	2.11124e-06
ENSGALG00000023933	2.81866	0.000207502
ENSGALG00000016852	2.81583	2.35751e-07
ENSGALG00000049120	2.80648	0.00101266
ENSGALG00000023821	2.80579	6.36851e-19
ENSGALG00000029035	2.80201	0.000368373
ENSGALG00000006635	2.79765	2.60747e-05
ENSGALG00000006375	2.79275	1.1738e-10
ENSGALG00000016475	2.79196	0.000124122
ENSGALG00000033087	2.78834	9.16086e-09
ENSGALG00000035825	2.78412	5.42407e-06
ENSGALG00000010901	2.7818	1.77547e-05
ENSGALG00000000892	2.78012	0.000605529
ENSGALG00000011221	2.77698	3.64664e-09
ENSGALG00000001905	2.77574	1.78737e-06
ENSGALG00000038372	2.76515	7.40315e-06
ENSGALG00000012181	2.76473	1.30168e-05
ENSGALG00000015022	2.76268	5.40694e-09
ENSGALG00000013342	2.76199	0.00050782
ENSGALG00000029298	2.76088	1.56555e-08
ENSGALG00000043675	2.75905	1.95627e-09
ENSGALG00000039817	2.75818	0.000157445
ENSGALG00000026137	2.75622	0.000781146
ENSGALG00000014673	2.7548	5.56222e-07
ENSGALG00000044241	2.75142	0.000561042
ENSGALG00000000141	2.74914	2.30805e-07
ENSGALG00000053601	2.74278	5.12211e-08
ENSGALG00000019019	2.74162	4.24319e-05
ENSGALG00000030661	2.73999	1.19727e-13
ENSGALG00000026005	2.73662	4.01441e-12
ENSGALG00000034493	2.73602	1.40401e-07
ENSGALG00000041907	2.73238	1.02631e-07
ENSGALG00000053460	2.73071	0.000349213
ENSGALG00000004665	2.72882	0.000217418
ENSGALG00000015384	2.72834	0.000126845
ENSGALG00000006229	2.72824	2.06701e-07
ENSGALG00000006826	2.72805	3.56424e-07
ENSGALG00000052140	2.72548	0.000165249
ENSGALG00000012456	2.72456	1.38562e-07
ENSGALG00000051843	2.72064	0.00104881
ENSGALG00000026152	2.71332	2.87092e-11
ENSGALG00000052949	2.70904	3.98818e-05
ENSGALG00000023296	2.70514	1.13096e-05
ENSGALG00000012680	2.69893	3.97683e-08
ENSGALG00000041483	2.69533	0.00154173
ENSGALG00000004332	2.69332	0.00176252
ENSGALG00000003478	2.69099	1.489e-07
ENSGALG00000033729	2.68775	0.000848485
ENSGALG00000035081	2.68711	0.000362836
ENSGALG00000015624	2.68651	5.85235e-06
ENSGALG00000017644	2.68601	2.61486e-09
ENSGALG00000036511	2.68391	0.000882627
ENSGALG00000001256	2.68007	1.51786e-10
ENSGALG00000052026	2.67963	1.69174e-08
ENSGALG00000054732	2.668	0.000393589
ENSGALG00000044313	2.66027	7.99593e-11
ENSGALG00000006087	2.65832	7.14869e-06
ENSGALG00000006522	2.65647	2.7194e-06
ENSGALG00000051357	2.65154	0.000644547
ENSGALG00000052602	2.65089	0.00206443
ENSGALG00000045686	2.64992	0.00168196
ENSGALG00000002118	2.64846	9.55258e-07
ENSGALG00000053770	2.64313	0.000172014
ENSGALG00000049414	2.63674	7.38365e-05
ENSGALG00000043381	2.63666	3.22389e-11
ENSGALG00000049358	2.63598	0.00148856
ENSGALG00000003076	2.63403	4.97446e-08
ENSGALG00000047597	2.63159	0.000899391
ENSGALG00000040716	2.62236	1.33692e-06
ENSGALG00000041129	2.61913	8.19448e-11
ENSGALG00000021529	2.61727	4.29668e-06
ENSGALG00000036897	2.61713	2.62634e-05
ENSGALG00000038254	2.61702	4.30298e-06
ENSGALG00000022815	2.61103	1.0934e-07
ENSGALG00000051958	2.61076	0.00110551
ENSGALG00000047526	2.61061	9.98643e-06
ENSGALG00000012984	2.60937	0.00201343
ENSGALG00000006394	2.60897	7.81407e-06
ENSGALG00000014213	2.60777	1.95269e-09
ENSGALG00000033090	2.60598	3.9041e-09
ENSGALG00000026948	2.60226	5.30133e-05
ENSGALG00000037629	2.6006	4.89764e-11
ENSGALG00000001688	2.60036	7.1682e-08
ENSGALG00000038579	2.59998	0.00185349
ENSGALG00000020458	2.59671	0.00260972
ENSGALG00000032803	2.59628	6.18608e-06
ENSGALG00000006054	2.5934	1.59602e-07
ENSGALG00000014908	2.59338	0.000551736
ENSGALG00000035007	2.59167	0.000294155
ENSGALG00000006827	2.59125	0.00245875
ENSGALG00000052334	2.59017	0.00269175
ENSGALG00000030008	2.58732	5.32244e-07
ENSGALG00000004141	2.5868	0.0020899
ENSGALG00000043672	2.58644	1.07634e-07
ENSGALG00000040761	2.57983	1.37781e-06
ENSGALG00000017347	2.57705	0.000948227
ENSGALG00000051602	2.57705	0.00117203
ENSGALG00000046639	2.57281	1.19761e-05
ENSGALG00000021275	2.57055	0.000134489
ENSGALG00000022875	2.56952	7.12134e-06
ENSGALG00000030629	2.5676	1.79074e-07
ENSGALG00000040136	2.56669	2.61323e-06
ENSGALG00000030940	2.56556	6.47896e-07
ENSGALG00000015216	2.56317	1.9323e-05
ENSGALG00000007003	2.56182	0.00118611
ENSGALG00000023709	2.55975	1.52169e-10
ENSGALG00000003578	2.5588	4.28447e-08
ENSGALG00000053788	2.54881	1.47011e-07
ENSGALG00000042626	2.54769	0.000181455
ENSGALG00000019555	2.5459	4.51574e-06
ENSGALG00000016325	2.5432	4.0297e-14
ENSGALG00000050830	2.54147	3.42217e-05
ENSGALG00000026945	2.53925	0.000605529
ENSGALG00000046316	2.53672	2.85716e-10
ENSGALG00000013253	2.53088	2.40988e-07
ENSGALG00000048863	2.52751	0.00239711
ENSGALG00000002893	2.52738	3.04034e-05
ENSGALG00000034288	2.52638	0.00010095
ENSGALG00000034436	2.52568	0.00114434
ENSGALG00000016678	2.52453	0.00242148
ENSGALG00000046135	2.52397	0.00119656
ENSGALG00000044449	2.52217	5.33139e-05
ENSGALG00000012307	2.52127	0.000709499
ENSGALG00000011046	2.52027	1.57546e-13
ENSGALG00000012446	2.51807	0.00195013
ENSGALG00000039206	2.51475	8.84978e-06
ENSGALG00000044085	2.51445	0.000422856
ENSGALG00000042082	2.51327	0.000844604
ENSGALG00000013057	2.5128	1.52402e-12
ENSGALG00000001320	2.51219	0.00194603
ENSGALG00000009573	2.51069	7.24696e-06
ENSGALG00000010156	2.50897	8.20697e-08
ENSGALG00000048887	2.50045	0.000587903
ENSGALG00000016964	2.49962	3.6389e-11
ENSGALG00000002931	2.49757	2.63287e-06
ENSGALG00000002080	2.49633	1.9987e-06
ENSGALG00000041192	2.49473	6.39402e-12
ENSGALG00000050981	2.49177	0.000704536
ENSGALG00000004958	2.49092	8.92694e-08
ENSGALG00000032329	2.48042	4.0722e-13
ENSGALG00000019312	2.47919	0.00358938
ENSGALG00000043660	2.47782	0.00414471
ENSGALG00000050503	2.47612	7.38831e-07
ENSGALG00000050915	2.47209	0.00093159
ENSGALG00000008908	2.47059	0.00433591
ENSGALG00000050467	2.46726	0.00420829
ENSGALG00000031624	2.46691	0.00403485
ENSGALG00000052724	2.46214	0.00242697
ENSGALG00000007867	2.46142	8.94692e-09
ENSGALG00000029329	2.4606	0.000459724
ENSGALG00000053779	2.4584	0.00432819
ENSGALG00000054615	2.45697	0.00429931
ENSGALG00000048841	2.45555	0.00435591
ENSGALG00000014201	2.45518	1.81662e-07
ENSGALG00000040807	2.45071	3.95607e-05
ENSGALG00000023824	2.44984	8.15201e-07
ENSGALG00000016154	2.44758	0.00458136
ENSGALG00000021079	2.44673	1.22568e-06
ENSGALG00000050820	2.44657	0.00315243
ENSGALG00000046098	2.44413	1.63666e-13
ENSGALG00000043947	2.44189	8.27674e-05
ENSGALG00000027973	2.4411	0.000534019
ENSGALG00000008660	2.43609	6.27366e-06
ENSGALG00000054900	2.43491	0.000136843
ENSGALG00000000736	2.4347	1.78566e-09
ENSGALG00000009239	2.43343	2.61323e-06
ENSGALG00000053626	2.43212	0.00311013
ENSGALG00000039432	2.43152	1.02269e-06
ENSGALG00000035191	2.43093	0.00352221
ENSGALG00000049846	2.42807	0.00471171
ENSGALG00000037286	2.42619	4.22384e-07
ENSGALG00000049660	2.42049	0.00109866
ENSGALG00000049772	2.42008	3.47885e-05
ENSGALG00000050439	2.4165	0.000972098
ENSGALG00000006329	2.41181	0.00535683
ENSGALG00000012200	2.40703	5.68013e-07
ENSGALG00000053954	2.40624	0.000425295
ENSGALG00000050779	2.40581	0.00549195
ENSGALG00000008206	2.40496	1.33692e-06
ENSGALG00000000516	2.40324	1.86787e-09
ENSGALG00000035194	2.40167	1.93166e-06
ENSGALG00000042199	2.40158	1.13812e-07
ENSGALG00000007786	2.40067	9.88954e-05
ENSGALG00000031149	2.39933	5.96805e-08
ENSGALG00000039480	2.39301	0.00049417
ENSGALG00000052632	2.38483	0.00109777
ENSGALG00000005094	2.38432	6.09155e-06
ENSGALG00000032530	2.38157	8.17926e-06
ENSGALG00000012550	2.37712	4.19128e-08
ENSGALG00000000115	2.3768	0.00493621
ENSGALG00000048931	2.37665	0.00470996
ENSGALG00000010152	2.37528	1.53645e-05
ENSGALG00000030291	2.37108	1.68299e-09
ENSGALG00000008666	2.37028	6.44187e-05
ENSGALG00000015712	2.36994	9.98535e-11
ENSGALG00000010595	2.36765	1.52835e-06
ENSGALG00000012357	2.3661	5.45007e-08
ENSGALG00000005077	2.36549	1.08562e-07
ENSGALG00000010323	2.36294	5.9439e-06
ENSGALG00000035309	2.36197	0.00218555
ENSGALG00000006436	2.361	1.76449e-05
ENSGALG00000000654	2.35919	0.00279607
ENSGALG00000046865	2.35828	0.00344515
ENSGALG00000012869	2.35479	0.00052434
ENSGALG00000008346	2.35461	4.54558e-10
ENSGALG00000001717	2.3527	7.42261e-08
ENSGALG00000032371	2.34563	0.00238703
ENSGALG00000049682	2.34348	0.00254513
ENSGALG00000001605	2.34136	6.95551e-09
ENSGALG00000015846	2.33138	6.00519e-07
ENSGALG00000048884	2.32958	0.00712494
ENSGALG00000043372	2.32789	4.36574e-06
ENSGALG00000043027	2.32707	0.000453266
ENSGALG00000004771	2.32609	2.76746e-07
ENSGALG00000004173	2.32483	0.000932656
ENSGALG00000038393	2.32232	4.48944e-06
ENSGALG00000008440	2.31831	1.68683e-05
ENSGALG00000040444	2.31795	8.75705e-10
ENSGALG00000054027	2.31767	0.00644605
ENSGALG00000010806	2.31585	3.27097e-06
ENSGALG00000045762	2.31318	0.000229391
ENSGALG00000004747	2.31186	1.56447e-14
ENSGALG00000003213	2.3114	1.91749e-10
ENSGALG00000007579	2.30961	8.99037e-06
ENSGALG00000037777	2.30886	0.00402986
ENSGALG00000049461	2.30484	1.89298e-05
ENSGALG00000052271	2.30187	1.80353e-05
ENSGALG00000038209	2.30125	0.000286936
ENSGALG00000033314	2.29919	0.00795325
ENSGALG00000019835	2.29704	9.03879e-05
ENSGALG00000005759	2.29292	0.00779459
ENSGALG00000013431	2.29042	0.00541497
ENSGALG00000051458	2.28965	9.55573e-06
ENSGALG00000054730	2.28886	0.00709655
ENSGALG00000023354	2.2884	0.00358938
ENSGALG00000053708	2.28479	0.00848871
ENSGALG00000054095	2.28367	0.00699153
ENSGALG00000052408	2.28193	0.000499281
ENSGALG00000008408	2.28015	1.67999e-06
ENSGALG00000009594	2.27399	2.41776e-05
ENSGALG00000015528	2.2691	9.90981e-05
ENSGALG00000016941	2.26623	0.00554729
ENSGALG00000003833	2.26594	0.000709499
ENSGALG00000037077	2.26552	7.09776e-06
ENSGALG00000028478	2.26551	0.00013256
ENSGALG00000006583	2.26455	2.8662e-06
ENSGALG00000030571	2.26441	2.87216e-12
ENSGALG00000028256	2.26411	7.42261e-08
ENSGALG00000011524	2.25958	0.000165725
ENSGALG00000049644	2.25663	0.000676462
ENSGALG00000028016	2.25568	0.000700079
ENSGALG00000006801	2.25359	0.00836158
ENSGALG00000049487	2.25295	0.000329072
ENSGALG00000047176	2.25265	0.000126686
ENSGALG00000003527	2.25258	2.19706e-07
ENSGALG00000044071	2.25095	5.47163e-07
ENSGALG00000052196	2.24961	0.000132635
ENSGALG00000021113	2.24882	0.00966665
ENSGALG00000037170	2.24875	2.10859e-05
ENSGALG00000045199	2.24735	1.59166e-14
ENSGALG00000043606	2.24502	2.83675e-07
ENSGALG00000007015	2.24369	1.73321e-06
ENSGALG00000050332	2.24049	9.98124e-07
ENSGALG00000051173	2.23976	0.00935634
ENSGALG00000017212	2.23733	0.00526841
ENSGALG00000000209	2.23679	9.83748e-06
ENSGALG00000028222	2.23401	0.000620196
ENSGALG00000027070	2.23292	1.63561e-05
ENSGALG00000012791	2.23137	2.08276e-06
ENSGALG00000029381	2.23045	7.82172e-11
ENSGALG00000022702	2.22999	0.00432819
ENSGALG00000016431	2.22942	0.0009801
ENSGALG00000020986	2.22922	3.4764e-05
ENSGALG00000036346	2.22859	9.03015e-06
ENSGALG00000049065	2.22858	0.000119196
ENSGALG00000032588	2.22755	1.45953e-07
ENSGALG00000052425	2.22147	3.03901e-08
ENSGALG00000041612	2.21924	0.00952911
ENSGALG00000021025	2.21852	4.55399e-05
ENSGALG00000044935	2.21574	0.000220596
ENSGALG00000019696	2.21537	0.000370382
ENSGALG00000039385	2.21491	0.00176448
ENSGALG00000015122	2.21333	2.30484e-05
ENSGALG00000025935	2.21218	1.77547e-05
ENSGALG00000011259	2.20967	0.000113951
ENSGALG00000041965	2.20793	0.00206443
ENSGALG00000016803	2.20733	3.38768e-05
ENSGALG00000050083	2.20502	0.0008387
ENSGALG00000007093	2.2046	1.21352e-06
ENSGALG00000051645	2.20437	1.89531e-06
ENSGALG00000025872	2.20421	0.00961871
ENSGALG00000045581	2.20418	5.05368e-07
ENSGALG00000039572	2.20243	4.0417e-08
ENSGALG00000001470	2.20197	3.33568e-09
ENSGALG00000054171	2.20135	0.00960781
ENSGALG00000037826	2.20119	0.000435078
ENSGALG00000053533	2.20094	0.00290722
ENSGALG00000051899	2.19957	0.000657396
ENSGALG00000033428	2.19816	0.000198803
ENSGALG00000003361	2.19789	0.000127466
ENSGALG00000016687	2.19086	9.70404e-06
ENSGALG00000041258	2.19085	0.00363677
ENSGALG00000023844	2.19071	0.000794105
ENSGALG00000002260	2.19	9.71929e-06
ENSGALG00000013265	2.18658	0.00443429
ENSGALG00000012285	2.18525	8.7945e-06
ENSGALG00000011094	2.18165	0.000130695
ENSGALG00000037735	2.18163	7.00731e-10
ENSGALG00000038943	2.17984	2.88093e-06
ENSGALG00000037160	2.17865	9.01066e-06
ENSGALG00000004334	2.1734	2.75771e-06
ENSGALG00000012208	2.16944	7.85075e-07
ENSGALG00000041403	2.16592	3.12742e-06
ENSGALG00000003242	2.16565	1.5941e-06
ENSGALG00000011190	2.16393	9.66788e-12
ENSGALG00000005140	2.16304	0.000490303
ENSGALG00000031872	2.1628	2.09754e-10
ENSGALG00000026499	2.16272	1.12869e-05
ENSGALG00000016498	2.16113	9.31443e-05
ENSGALG00000031859	2.15798	0.00148074
ENSGALG00000010149	2.15682	1.12472e-13
ENSGALG00000012124	2.15521	3.51251e-05
ENSGALG00000050064	2.15479	0.00666493
ENSGALG00000022750	2.15054	0.000226562
ENSGALG00000051950	2.14988	0.00999132
ENSGALG00000009006	2.14988	3.57491e-06
ENSGALG00000030397	2.14786	0.000218078
ENSGALG00000005857	2.14687	1.8284e-09
ENSGALG00000050324	2.14197	2.75456e-05
ENSGALG00000043036	2.1416	8.14292e-05
ENSGALG00000053321	2.14099	2.62634e-05
ENSGALG00000012119	2.13987	0.000422856
ENSGALG00000040794	2.13975	3.59978e-11
ENSGALG00000000722	2.13753	0.00026909
ENSGALG00000030420	2.13421	0.00955201
ENSGALG00000025817	2.13131	0.00277039
ENSGALG00000017239	2.13119	2.24729e-10
ENSGALG00000006707	2.12946	0.000432396
ENSGALG00000016690	2.12592	0.000321381
ENSGALG00000042471	2.124	4.84627e-05
ENSGALG00000043506	2.12033	0.00011274
ENSGALG00000004069	2.11718	0.000425869
ENSGALG00000010293	2.11589	5.43592e-06
ENSGALG00000054976	2.11475	0.000426574
ENSGALG00000038902	2.11403	0.000108783
ENSGALG00000053241	2.11275	0.00175612
ENSGALG00000040754	2.109	0.00306619
ENSGALG00000004243	2.10743	0.0007389
ENSGALG00000023781	2.10667	5.55049e-07
ENSGALG00000013225	2.10613	0.00200556
ENSGALG00000007248	2.1042	4.2942e-05
ENSGALG00000048771	2.10387	2.05618e-11
ENSGALG00000004610	2.10208	5.31278e-05
ENSGALG00000043302	2.10138	2.89573e-05
ENSGALG00000015154	2.10085	0.000157228
ENSGALG00000030781	2.09512	0.000261373
ENSGALG00000007651	2.09461	1.24405e-12
ENSGALG00000020002	2.09374	2.82508e-05
ENSGALG00000040101	2.09229	0.000109073
ENSGALG00000016669	2.0885	0.000263135
ENSGALG00000047313	2.08673	0.000104907
ENSGALG00000045729	2.08511	1.70966e-05
ENSGALG00000054968	2.08376	0.000965539
ENSGALG00000029569	2.0832	0.000162904
ENSGALG00000004804	2.08316	0.00135391
ENSGALG00000033941	2.08034	0.000173633
ENSGALG00000014182	2.07839	0.000434346
ENSGALG00000040465	2.07751	7.83969e-06
ENSGALG00000006134	2.07537	0.000344281
ENSGALG00000014337	2.07504	0.000772592
ENSGALG00000000720	2.07295	1.36909e-13
ENSGALG00000040351	2.07092	9.98486e-06
ENSGALG00000039682	2.06755	2.9212e-05
ENSGALG00000003789	2.0655	0.00169839
ENSGALG00000023193	2.06273	9.2148e-06
ENSGALG00000047412	2.06141	0.000165725
ENSGALG00000011537	2.06097	1.35369e-08
ENSGALG00000003594	2.05583	0.000660406
ENSGALG00000003499	2.05425	2.86331e-06
ENSGALG00000001149	2.05161	9.90654e-05
ENSGALG00000018503	2.04935	0.00761328
ENSGALG00000027961	2.04774	0.00018508
ENSGALG00000046412	2.04707	9.54006e-05
ENSGALG00000032526	2.04403	4.71811e-05
ENSGALG00000002786	2.04217	4.33803e-05
ENSGALG00000046652	2.04173	0.00615283
ENSGALG00000000909	2.04135	0.000473347
ENSGALG00000032410	2.0368	9.42542e-05
ENSGALG00000031812	2.03662	3.25395e-05
ENSGALG00000010427	2.03334	0.000449223
ENSGALG00000037253	2.03011	0.000220596
ENSGALG00000003751	2.02878	0.00030708
ENSGALG00000046823	2.02662	9.42944e-06
ENSGALG00000043285	2.02621	1.00693e-05
ENSGALG00000000871	2.02436	0.00709182
ENSGALG00000050564	2.02351	4.24864e-05
ENSGALG00000017493	2.02205	1.07634e-07
ENSGALG00000054174	2.0218	2.13813e-05
ENSGALG00000002069	2.02155	9.14287e-08
ENSGALG00000028681	2.02109	4.4879e-06
ENSGALG00000021592	2.01663	0.00021094
ENSGALG00000015677	2.01579	1.06708e-05
ENSGALG00000016605	2.01529	1.4751e-06
ENSGALG00000006415	2.01501	0.000147519
ENSGALG00000046627	2.0149	0.00935949
ENSGALG00000030602	2.01487	3.00145e-05
ENSGALG00000030054	2.01177	2.91729e-05
ENSGALG00000045534	2.01069	6.25231e-09
ENSGALG00000012801	2.00948	7.50637e-06
ENSGALG00000005599	2.00577	3.12742e-06
ENSGALG00000021656	2.00421	1.8657e-05
ENSGALG00000036747	1.9942	4.92162e-09
ENSGALG00000008756	1.99297	4.31478e-06
ENSGALG00000004111	1.99095	0.000364086
ENSGALG00000035153	1.99075	2.91582e-07
ENSGALG00000050131	1.98975	0.00354355
ENSGALG00000047204	1.98773	0.00105462
ENSGALG00000000949	1.98738	0.00183934
ENSGALG00000000357	1.98675	4.07148e-05
ENSGALG00000029445	1.98658	1.14263e-05
ENSGALG00000032199	1.98645	1.47852e-05
ENSGALG00000019094	1.98617	7.69921e-09
ENSGALG00000002549	1.98563	2.67492e-05
ENSGALG00000040120	1.98454	9.89823e-05
ENSGALG00000002263	1.98142	3.28493e-05
ENSGALG00000044811	1.98083	0.000612839
ENSGALG00000006633	1.97888	0.000320816
ENSGALG00000005718	1.9773	0.000441485
ENSGALG00000040249	1.97677	0.00147172
ENSGALG00000050750	1.97384	0.00147998
ENSGALG00000049172	1.9738	0.00120493
ENSGALG00000020656	1.972	0.00266586
ENSGALG00000030303	1.96547	2.58148e-10
ENSGALG00000048620	1.96545	0.00421833
ENSGALG00000006323	1.96515	0.000620196
ENSGALG00000030007	1.96216	2.92097e-06
ENSGALG00000000295	1.96058	0.0026435
ENSGALG00000048710	1.96016	0.00459012
ENSGALG00000024171	1.95876	0.00194995
ENSGALG00000048035	1.95853	7.47748e-06
ENSGALG00000053351	1.95785	5.31278e-05
ENSGALG00000046657	1.95526	0.00779738
ENSGALG00000032191	1.95339	0.000122964
ENSGALG00000008121	1.95288	0.00102123
ENSGALG00000023843	1.95178	0.00149983
ENSGALG00000053648	1.94925	0.00158833
ENSGALG00000036838	1.94811	0.00240447
ENSGALG00000011579	1.9462	0.00364693
ENSGALG00000037851	1.94459	2.23323e-06
ENSGALG00000007920	1.94095	3.52724e-05
ENSGALG00000050943	1.94084	6.32473e-07
ENSGALG00000026970	1.93904	2.37329e-16
ENSGALG00000038848	1.9385	0.00602346
ENSGALG00000052829	1.93844	0.00038623
ENSGALG00000030888	1.93489	0.0010667
ENSGALG00000028770	1.9328	1.12892e-05
ENSGALG00000044505	1.93212	0.000114082
ENSGALG00000002742	1.93052	0.00108727
ENSGALG00000029244	1.92696	9.01622e-06
ENSGALG00000027777	1.92672	7.7604e-05
ENSGALG00000027093	1.92628	1.76506e-06
ENSGALG00000036950	1.92592	0.000909539
ENSGALG00000015441	1.91518	6.50298e-06
ENSGALG00000012068	1.91482	6.13357e-05
ENSGALG00000028273	1.91046	0.00207053
ENSGALG00000008970	1.90822	6.17694e-06
ENSGALG00000045776	1.90494	0.000289173
ENSGALG00000014192	1.90469	1.58552e-06
ENSGALG00000045037	1.90462	0.000121489
ENSGALG00000028815	1.90418	1.56555e-08
ENSGALG00000050811	1.89728	0.0045
ENSGALG00000043234	1.89668	0.00204703
ENSGALG00000003595	1.89208	1.56016e-07
ENSGALG00000000632	1.8919	2.98025e-12
ENSGALG00000037540	1.89167	0.000122964
ENSGALG00000032590	1.89073	1.10053e-08
ENSGALG00000033002	1.88992	2.32407e-08
ENSGALG00000001603	1.88642	3.50549e-09
ENSGALG00000005909	1.88508	0.000490303
ENSGALG00000027822	1.88198	1.21688e-05
ENSGALG00000005421	1.8811	0.000105131
ENSGALG00000012985	1.88079	8.9595e-05
ENSGALG00000013101	1.87959	0.00110551
ENSGALG00000044138	1.87858	0.00610408
ENSGALG00000007395	1.87722	0.00141471
ENSGALG00000005135	1.87664	6.12076e-05
ENSGALG00000007996	1.87637	7.16179e-05
ENSGALG00000032469	1.87518	2.24811e-06
ENSGALG00000053730	1.8712	4.19888e-08
ENSGALG00000025946	1.86763	5.53391e-05
ENSGALG00000012830	1.86566	0.000334754
ENSGALG00000008411	1.86455	0.000362836
ENSGALG00000031593	1.86178	0.000110617
ENSGALG00000007675	1.86045	0.00226935
ENSGALG00000027786	1.85964	0.00487792
ENSGALG00000005964	1.85947	3.76744e-07
ENSGALG00000048236	1.85933	0.000306276
ENSGALG00000006165	1.85896	0.0012128
ENSGALG00000039587	1.85627	0.000709841
ENSGALG00000041249	1.85573	0.00361673
ENSGALG00000018700	1.8545	0.00394537
ENSGALG00000045125	1.85071	9.13569e-05
ENSGALG00000044354	1.85019	0.00116458
ENSGALG00000047152	1.84929	0.00229794
ENSGALG00000011646	1.84748	0.00102972
ENSGALG00000052918	1.84747	0.000810261
ENSGALG00000029968	1.8451	0.00158833
ENSGALG00000014127	1.84136	6.61931e-05
ENSGALG00000026422	1.83848	7.47514e-07
ENSGALG00000053778	1.83801	2.63458e-06
ENSGALG00000003113	1.83514	9.13303e-07
ENSGALG00000006521	1.83275	0.00149983
ENSGALG00000010560	1.83258	7.51734e-09
ENSGALG00000049356	1.83072	9.85923e-06
ENSGALG00000021230	1.83012	0.00259856
ENSGALG00000013756	1.82938	0.00628208
ENSGALG00000038313	1.82822	5.58524e-05
ENSGALG00000016442	1.8272	9.93704e-10
ENSGALG00000042908	1.82281	6.79467e-06
ENSGALG00000014011	1.82045	0.0001948
ENSGALG00000044996	1.81984	1.06104e-05
ENSGALG00000024490	1.81739	0.000136684
ENSGALG00000048646	1.81615	0.000257095
ENSGALG00000004974	1.81424	0.000273313
ENSGALG00000002086	1.81356	0.00153379
ENSGALG00000044649	1.81288	2.86073e-05
ENSGALG00000009639	1.81208	2.80576e-07
ENSGALG00000005460	1.81103	0.00011888
ENSGALG00000016142	1.80955	7.80085e-11
ENSGALG00000003670	1.80955	0.00024441
ENSGALG00000041621	1.80835	4.30666e-11
ENSGALG00000050677	1.80794	0.00388771
ENSGALG00000040857	1.80771	7.35571e-05
ENSGALG00000038515	1.80369	9.30004e-06
ENSGALG00000051041	1.8027	0.000216275
ENSGALG00000000504	1.80134	3.07522e-08
ENSGALG00000002963	1.80026	0.000118701
ENSGALG00000049741	1.79638	7.00193e-05
ENSGALG00000015032	1.79581	1.22069e-05
ENSGALG00000026380	1.79503	2.06246e-08
ENSGALG00000036942	1.79363	0.0004223
ENSGALG00000043089	1.79248	0.000364924
ENSGALG00000039742	1.79078	3.50375e-08
ENSGALG00000004290	1.7869	0.000111806
ENSGALG00000036069	1.78673	9.11178e-07
ENSGALG00000013086	1.7813	0.000430942
ENSGALG00000029834	1.77714	6.67455e-05
ENSGALG00000004367	1.77646	0.000482935
ENSGALG00000004336	1.77158	0.00237908
ENSGALG00000009626	1.76963	0.00358938
ENSGALG00000030363	1.76873	9.71757e-05
ENSGALG00000026192	1.76403	6.46871e-06
ENSGALG00000001802	1.75969	5.79837e-06
ENSGALG00000049511	1.75378	8.98876e-05
ENSGALG00000053964	1.7522	0.000175764
ENSGALG00000012072	1.75219	2.2866e-10
ENSGALG00000001486	1.75214	0.00060765
ENSGALG00000012123	1.75129	0.00693801
ENSGALG00000020575	1.74951	0.000746403
ENSGALG00000035718	1.74714	0.00442036
ENSGALG00000022850	1.74703	3.00025e-07
ENSGALG00000014913	1.74657	9.89823e-05
ENSGALG00000034349	1.74455	0.00327829
ENSGALG00000050394	1.74315	3.91144e-05
ENSGALG00000029610	1.74315	9.41653e-06
ENSGALG00000016438	1.74277	2.22258e-05
ENSGALG00000047956	1.74218	6.13481e-05
ENSGALG00000041344	1.74116	5.04851e-05
ENSGALG00000001882	1.74094	0.000116167
ENSGALG00000000783	1.74016	0.000200111
ENSGALG00000037603	1.73778	0.000157228
ENSGALG00000004901	1.73681	9.60103e-07
ENSGALG00000006627	1.73618	0.000951223
ENSGALG00000028982	1.73483	1.73597e-10
ENSGALG00000036234	1.7343	3.90308e-05
ENSGALG00000001076	1.73406	0.000620196
ENSGALG00000017362	1.73374	0.00025259
ENSGALG00000034722	1.73169	6.44557e-05
ENSGALG00000013546	1.73152	0.00131196
ENSGALG00000000521	1.72963	8.17788e-06
ENSGALG00000008621	1.72676	0.000558919
ENSGALG00000043582	1.72312	2.04574e-05
ENSGALG00000010748	1.72275	1.93974e-07
ENSGALG00000013177	1.72272	9.01533e-07
ENSGALG00000002160	1.72236	7.82572e-07
ENSGALG00000045238	1.72077	0.00384662
ENSGALG00000033932	1.72039	2.19871e-06
ENSGALG00000015366	1.71876	0.000254455
ENSGALG00000006074	1.71351	0.000818861
ENSGALG00000037943	1.71066	0.000977357
ENSGALG00000004631	1.71037	1.10322e-05
ENSGALG00000004398	1.70737	1.59761e-05
ENSGALG00000008538	1.70444	3.37076e-10
ENSGALG00000034478	1.69961	0.00770568
ENSGALG00000017120	1.69869	0.0015572
ENSGALG00000014836	1.69622	4.72054e-08
ENSGALG00000047861	1.69579	0.00243376
ENSGALG00000038069	1.69453	0.00170754
ENSGALG00000015150	1.69169	6.51685e-05
ENSGALG00000004376	1.69019	1.11679e-06
ENSGALG00000006795	1.68917	0.00640215
ENSGALG00000016262	1.68891	0.00665504
ENSGALG00000015779	1.68724	3.32297e-05
ENSGALG00000003651	1.68567	4.95327e-10
ENSGALG00000013356	1.68561	7.16647e-05
ENSGALG00000014765	1.68463	5.44857e-07
ENSGALG00000006779	1.68356	7.57026e-06
ENSGALG00000031839	1.68272	2.39835e-06
ENSGALG00000014236	1.68151	0.000480023
ENSGALG00000001373	1.67937	0.000393564
ENSGALG00000014820	1.67884	1.83992e-05
ENSGALG00000006565	1.67871	0.000106674
ENSGALG00000031306	1.67701	0.000753567
ENSGALG00000051882	1.67596	0.00269745
ENSGALG00000027053	1.67517	0.000305732
ENSGALG00000003354	1.67497	0.00955715
ENSGALG00000000529	1.67494	0.000976775
ENSGALG00000006854	1.67438	0.000154013
ENSGALG00000005430	1.67136	0.000826553
ENSGALG00000039146	1.66936	0.000538912
ENSGALG00000014501	1.66854	0.000156997
ENSGALG00000031597	1.66798	0.00857863
ENSGALG00000049448	1.66691	0.00375994
ENSGALG00000051375	1.6664	0.000247085
ENSGALG00000055014	1.66613	0.00641772
ENSGALG00000003034	1.66287	0.00956988
ENSGALG00000010497	1.66188	6.23401e-07
ENSGALG00000047285	1.66179	0.00952911
ENSGALG00000009568	1.65891	0.000418185
ENSGALG00000016684	1.65721	0.0034415
ENSGALG00000014810	1.65655	2.11124e-06
ENSGALG00000008365	1.65643	9.98486e-06
ENSGALG00000000136	1.65638	0.00924581
ENSGALG00000008341	1.65493	1.52835e-06
ENSGALG00000000158	1.65397	0.00120301
ENSGALG00000048672	1.65044	0.00100122
ENSGALG00000002570	1.64904	0.00364387
ENSGALG00000001136	1.64769	1.70948e-06
ENSGALG00000047208	1.64759	0.00632877
ENSGALG00000004675	1.64721	0.000114712
ENSGALG00000004309	1.64562	0.00328051
ENSGALG00000036471	1.64556	0.00167188
ENSGALG00000052012	1.64134	0.00104043
ENSGALG00000007123	1.64049	6.51685e-05
ENSGALG00000029077	1.63981	5.18282e-06
ENSGALG00000003103	1.63977	9.80776e-05
ENSGALG00000014978	1.637	3.29994e-07
ENSGALG00000014976	1.63338	0.00628764
ENSGALG00000008949	1.63323	0.000512865
ENSGALG00000005266	1.63276	0.000742745
ENSGALG00000010623	1.63237	4.98522e-08
ENSGALG00000005747	1.63229	0.00241521
ENSGALG00000033683	1.6317	6.93567e-05
ENSGALG00000016661	1.6316	0.00232948
ENSGALG00000052512	1.62781	0.00703733
ENSGALG00000006944	1.62563	3.08179e-05
ENSGALG00000006785	1.62508	0.000522671
ENSGALG00000002466	1.62386	6.13481e-05
ENSGALG00000040855	1.62382	0.000409766
ENSGALG00000001740	1.62325	0.000750484
ENSGALG00000002908	1.62244	1.93362e-07
ENSGALG00000015691	1.62209	1.93915e-05
ENSGALG00000045814	1.62108	0.00383444
ENSGALG00000028506	1.61803	0.000849599
ENSGALG00000051101	1.61458	0.000241205
ENSGALG00000046632	1.61381	0.00594559
ENSGALG00000030038	1.61248	9.5465e-06
ENSGALG00000011592	1.61172	0.000805827
ENSGALG00000000678	1.61122	0.000682782
ENSGALG00000005305	1.61065	0.000237139
ENSGALG00000046393	1.6105	0.00927999
ENSGALG00000013085	1.60568	0.00999087
ENSGALG00000003122	1.60128	0.00130447
ENSGALG00000009740	1.60058	0.000813702
ENSGALG00000009519	1.59861	0.00220055
ENSGALG00000007814	1.5973	0.00938322
ENSGALG00000004437	1.59595	7.73688e-08
ENSGALG00000040541	1.59461	5.12879e-07
ENSGALG00000010961	1.59371	1.89363e-07
ENSGALG00000050440	1.59294	0.00691075
ENSGALG00000006318	1.5919	0.00641258
ENSGALG00000014513	1.59053	3.37521e-08
ENSGALG00000017186	1.58943	0.00164501
ENSGALG00000021442	1.58741	0.00281663
ENSGALG00000049326	1.5872	0.0053363
ENSGALG00000035108	1.58666	0.00048244
ENSGALG00000031553	1.58634	1.34669e-07
ENSGALG00000001583	1.58601	0.000122324
ENSGALG00000047977	1.58467	5.86378e-05
ENSGALG00000010980	1.58309	0.00676291
ENSGALG00000031450	1.58255	0.00779738
ENSGALG00000001569	1.58228	0.000234033
ENSGALG00000010909	1.57909	0.00310522
ENSGALG00000054550	1.57744	0.00110551
ENSGALG00000009689	1.57731	0.00105422
ENSGALG00000050870	1.5724	0.00125797
ENSGALG00000001231	1.5718	6.11456e-05
ENSGALG00000051676	1.57016	0.00442036
ENSGALG00000049622	1.56951	0.000318615
ENSGALG00000035842	1.56912	8.42938e-08
ENSGALG00000012823	1.5671	0.000849076
ENSGALG00000026518	1.56647	0.00642357
ENSGALG00000013090	1.56582	0.003596
ENSGALG00000043016	1.56266	0.00807246
ENSGALG00000034855	1.56247	0.000253227
ENSGALG00000040549	1.562	0.000741881
ENSGALG00000032763	1.55944	9.03015e-06
ENSGALG00000038146	1.54392	6.10922e-06
ENSGALG00000048048	1.54377	0.000223127
ENSGALG00000007803	1.54267	0.0057356
ENSGALG00000051546	1.54241	0.00667876
ENSGALG00000003693	1.54219	0.00188162
ENSGALG00000016463	1.54109	0.000230212
ENSGALG00000007048	1.53928	0.00307611
ENSGALG00000016811	1.53648	0.000905636
ENSGALG00000026311	1.53324	0.00283079
ENSGALG00000002647	1.5331	0.00787215
ENSGALG00000039320	1.52918	0.00088659
ENSGALG00000033498	1.52857	0.000732327
ENSGALG00000041380	1.52802	2.07943e-06
ENSGALG00000011376	1.52756	0.005947
ENSGALG00000029446	1.52642	0.00109734
ENSGALG00000030407	1.52483	0.000127325
ENSGALG00000016881	1.52478	0.0020093
ENSGALG00000012545	1.52453	0.00126802
ENSGALG00000037618	1.52371	0.000366877
ENSGALG00000001857	1.52211	0.00439113
ENSGALG00000040369	1.51897	0.00430022
ENSGALG00000050497	1.5185	3.7664e-05
ENSGALG00000003412	1.51739	0.00132025
ENSGALG00000012336	1.51413	5.12628e-05
ENSGALG00000007014	1.50983	0.000392604
ENSGALG00000016173	1.50929	0.00249771
ENSGALG00000049402	1.50806	1.34585e-06
ENSGALG00000011961	1.50401	0.00191826
ENSGALG00000011209	1.50379	0.00015311
ENSGALG00000002878	1.50252	0.000444918
ENSGALG00000050814	1.50239	9.68358e-05
ENSGALG00000003881	1.50219	2.31818e-05
ENSGALG00000038817	1.50205	0.00840014
ENSGALG00000035814	1.5006	6.62716e-07
ENSGALG00000003074	1.49886	0.000309771
ENSGALG00000014508	1.49751	0.000155986
ENSGALG00000039408	1.49672	6.36492e-05
ENSGALG00000008088	1.49526	0.000633344
ENSGALG00000005609	1.49398	1.70936e-06
ENSGALG00000029000	1.49281	0.000750626
ENSGALG00000013886	1.49214	6.63965e-05
ENSGALG00000011544	1.4915	0.000146976
ENSGALG00000035733	1.49138	0.00492927
ENSGALG00000042105	1.48816	4.32312e-05
ENSGALG00000010180	1.48746	0.00397506
ENSGALG00000003584	1.48602	3.16952e-06
ENSGALG00000027036	1.48566	0.00136068
ENSGALG00000039978	1.48486	0.00571078
ENSGALG00000038933	1.48478	4.17516e-05
ENSGALG00000012836	1.48342	4.68719e-09
ENSGALG00000049208	1.48266	0.000782387
ENSGALG00000045021	1.48043	8.15839e-06
ENSGALG00000005589	1.47949	0.000397185
ENSGALG00000039164	1.47939	0.000237258
ENSGALG00000007356	1.47901	0.000986235
ENSGALG00000012480	1.47888	4.67086e-09
ENSGALG00000048869	1.47277	0.000400364
ENSGALG00000003144	1.47123	2.5786e-08
ENSGALG00000046646	1.46918	0.00256863
ENSGALG00000016348	1.4682	0.00712117
ENSGALG00000010001	1.46711	0.000888197
ENSGALG00000041644	1.46312	0.000661473
ENSGALG00000029270	1.46196	0.000847269
ENSGALG00000008113	1.46108	9.00114e-05
ENSGALG00000028326	1.45937	0.00276783
ENSGALG00000051336	1.45776	0.000137221
ENSGALG00000038374	1.45662	0.00584152
ENSGALG00000006955	1.45652	0.000359123
ENSGALG00000001595	1.45625	1.06001e-06
ENSGALG00000019201	1.45571	3.50549e-09
ENSGALG00000004239	1.45513	0.00164501
ENSGALG00000028998	1.45372	4.14093e-08
ENSGALG00000039322	1.45219	0.00663546
ENSGALG00000000162	1.45216	0.00287925
ENSGALG00000040397	1.45106	0.000115701
ENSGALG00000016817	1.45085	0.000943671
ENSGALG00000007260	1.45072	0.00596684
ENSGALG00000030587	1.45038	0.00147223
ENSGALG00000007191	1.44914	1.73423e-05
ENSGALG00000021572	1.44877	0.00162534
ENSGALG00000012921	1.44705	5.12438e-15
ENSGALG00000041577	1.44615	1.12892e-05
ENSGALG00000015662	1.44592	3.49677e-06
ENSGALG00000012821	1.44463	0.000385218
ENSGALG00000046375	1.44222	0.00158398
ENSGALG00000011203	1.43953	6.02188e-05
ENSGALG00000033887	1.43907	0.000117153
ENSGALG00000005014	1.43655	1.27824e-13
ENSGALG00000010692	1.43438	0.000447054
ENSGALG00000000589	1.43346	3.27157e-05
ENSGALG00000049755	1.43315	0.000315934
ENSGALG00000012075	1.43282	7.63173e-08
ENSGALG00000041634	1.43227	0.00698165
ENSGALG00000047638	1.43199	4.17516e-05
ENSGALG00000037018	1.43155	0.000112113
ENSGALG00000040957	1.43009	0.00113397
ENSGALG00000020193	1.42921	0.00109392
ENSGALG00000043734	1.42816	0.00208856
ENSGALG00000050946	1.42559	0.000864762
ENSGALG00000016844	1.42532	4.23131e-08
ENSGALG00000034512	1.4242	4.48407e-05
ENSGALG00000044383	1.42359	0.000843068
ENSGALG00000013826	1.42268	1.51843e-05
ENSGALG00000027132	1.42079	0.000916058
ENSGALG00000028225	1.41973	0.000136661
ENSGALG00000013867	1.41901	0.000107608
ENSGALG00000046793	1.41768	0.0032805
ENSGALG00000038532	1.41503	0.000237793
ENSGALG00000027365	1.41502	0.00145599
ENSGALG00000004594	1.41496	0.0019092
ENSGALG00000006467	1.41368	0.00512756
ENSGALG00000013869	1.41327	0.00339206
ENSGALG00000005030	1.41249	0.00172694
ENSGALG00000014692	1.4123	3.86657e-06
ENSGALG00000029502	1.41215	0.000331508
ENSGALG00000014721	1.41187	1.53638e-05
ENSGALG00000005083	1.40991	0.00679995
ENSGALG00000044841	1.40708	2.23997e-06
ENSGALG00000050532	1.39905	0.000100219
ENSGALG00000046187	1.39843	9.52448e-09
ENSGALG00000007485	1.39735	0.00121261
ENSGALG00000003589	1.39713	0.000442191
ENSGALG00000033877	1.39217	5.71094e-05
ENSGALG00000015326	1.39194	1.89531e-06
ENSGALG00000054015	1.39115	3.84805e-09
ENSGALG00000046825	1.39054	3.25699e-07
ENSGALG00000003876	1.38972	0.00121555
ENSGALG00000014688	1.38634	0.0019772
ENSGALG00000042275	1.38612	0.000751123
ENSGALG00000032440	1.38524	6.02188e-05
ENSGALG00000009870	1.3852	0.00773392
ENSGALG00000036093	1.38232	0.00138999
ENSGALG00000039571	1.38153	0.00116994
ENSGALG00000040367	1.37987	0.00491589
ENSGALG00000000109	1.37719	8.3896e-07
ENSGALG00000015828	1.37175	0.00271925
ENSGALG00000013372	1.3715	0.00361621
ENSGALG00000016361	1.371	8.20751e-05
ENSGALG00000014297	1.37089	0.000446353
ENSGALG00000051980	1.37004	0.00569489
ENSGALG00000041926	1.36994	0.000637563
ENSGALG00000015209	1.36926	1.08174e-06
ENSGALG00000026884	1.36867	5.79992e-06
ENSGALG00000002707	1.36837	0.000262106
ENSGALG00000001551	1.36708	0.000165445
ENSGALG00000005961	1.36581	1.33438e-09
ENSGALG00000002955	1.36577	0.00128883
ENSGALG00000015446	1.36219	0.000381425
ENSGALG00000025743	1.36103	0.00232463
ENSGALG00000008632	1.35875	9.76994e-05
ENSGALG00000032730	1.35801	4.65972e-07
ENSGALG00000012462	1.3568	0.00139915
ENSGALG00000030904	1.3555	0.00226333
ENSGALG00000046731	1.35518	1.05838e-06
ENSGALG00000030179	1.35185	3.11886e-06
ENSGALG00000021627	1.35066	5.12628e-05
ENSGALG00000000791	1.3467	7.28356e-07
ENSGALG00000015138	1.34504	1.35089e-09
ENSGALG00000008704	1.34485	0.0053439
ENSGALG00000008014	1.34366	0.00282816
ENSGALG00000029027	1.34143	0.000493313
ENSGALG00000034198	1.34082	1.89226e-05
ENSGALG00000053025	1.3404	0.000401221
ENSGALG00000031590	1.33993	0.00269329
ENSGALG00000026585	1.33683	0.00394537
ENSGALG00000008896	1.3362	0.00958867
ENSGALG00000011914	1.33538	1.97686e-07
ENSGALG00000036678	1.33431	2.71131e-05
ENSGALG00000007569	1.33345	0.000155087
ENSGALG00000007171	1.33298	0.000621808
ENSGALG00000002346	1.33264	3.56691e-06
ENSGALG00000042929	1.33051	0.00333768
ENSGALG00000035334	1.32992	0.000707933
ENSGALG00000038951	1.32938	0.00505874
ENSGALG00000011421	1.32827	0.00750853
ENSGALG00000015693	1.32503	3.56314e-06
ENSGALG00000040131	1.3248	1.4458e-07
ENSGALG00000015077	1.323	0.00292067
ENSGALG00000002583	1.32253	0.000936926
ENSGALG00000004538	1.31943	0.00211324
ENSGALG00000044816	1.31684	6.64301e-05
ENSGALG00000034505	1.31612	0.00231006
ENSGALG00000005237	1.31598	0.000157756
ENSGALG00000021443	1.31581	3.62155e-06
ENSGALG00000034271	1.31501	1.06944e-08
ENSGALG00000002548	1.31315	2.10695e-05
ENSGALG00000048349	1.31121	7.88381e-08
ENSGALG00000008098	1.30778	0.00010095
ENSGALG00000009439	1.30584	0.00264888
ENSGALG00000024024	1.30485	0.00569311
ENSGALG00000051957	1.30484	0.00282146
ENSGALG00000007052	1.30374	3.62433e-10
ENSGALG00000015895	1.30242	0.000329785
ENSGALG00000012420	1.30009	0.000172891
ENSGALG00000032066	1.29938	0.00443272
ENSGALG00000027565	1.29832	0.00383385
ENSGALG00000026077	1.2983	1.59123e-05
ENSGALG00000032456	1.29775	0.000504739
ENSGALG00000035350	1.2969	0.00447325
ENSGALG00000041275	1.29474	0.0017518
ENSGALG00000015263	1.28924	0.00246624
ENSGALG00000006757	1.28786	0.000531981
ENSGALG00000015704	1.28598	2.58042e-07
ENSGALG00000003227	1.28468	0.00100264
ENSGALG00000000318	1.28453	0.00134191
ENSGALG00000002500	1.28415	8.64471e-06
ENSGALG00000025810	1.28313	4.4599e-05
ENSGALG00000039724	1.2808	0.000740966
ENSGALG00000011531	1.2798	2.72541e-07
ENSGALG00000046427	1.27851	0.00889235
ENSGALG00000043208	1.27711	2.28501e-05
ENSGALG00000000638	1.27604	6.38451e-08
ENSGALG00000003845	1.27464	0.00916031
ENSGALG00000000498	1.27449	0.00605527
ENSGALG00000008713	1.27176	9.86797e-07
ENSGALG00000011798	1.27166	0.00160549
ENSGALG00000008367	1.27032	0.00243392
ENSGALG00000017128	1.26918	1.34585e-06
ENSGALG00000001463	1.26803	0.000951223
ENSGALG00000052650	1.2652	0.00364387
ENSGALG00000040275	1.26505	0.000369417
ENSGALG00000012747	1.26481	0.00653395
ENSGALG00000030251	1.26413	0.00126053
ENSGALG00000005057	1.26276	4.12461e-06
ENSGALG00000027805	1.26263	0.00303648
ENSGALG00000001000	1.26238	1.14263e-05
ENSGALG00000011309	1.26037	0.00153538
ENSGALG00000010120	1.26027	0.000418955
ENSGALG00000047514	1.2583	0.00344209
ENSGALG00000051993	1.2565	0.000358961
ENSGALG00000026768	1.25529	0.00205991
ENSGALG00000032465	1.25332	0.00452124
ENSGALG00000003457	1.25285	3.61559e-05
ENSGALG00000049516	1.25266	0.00927999
ENSGALG00000015390	1.25187	8.10296e-06
ENSGALG00000025778	1.25072	0.00351935
ENSGALG00000047393	1.24826	0.00699206
ENSGALG00000010147	1.24771	1.22584e-09
ENSGALG00000041091	1.24704	0.00117987
ENSGALG00000035060	1.24498	0.000948148
ENSGALG00000037838	1.23979	0.00194995
ENSGALG00000038624	1.23761	0.000286041
ENSGALG00000005423	1.23731	0.000507311
ENSGALG00000005408	1.23643	0.000411585
ENSGALG00000039363	1.23433	0.00253254
ENSGALG00000051412	1.23317	0.00369538
ENSGALG00000002362	1.2311	2.8662e-06
ENSGALG00000003217	1.22966	1.17899e-07
ENSGALG00000030436	1.22959	0.00177051
ENSGALG00000010214	1.22822	0.000396165
ENSGALG00000013573	1.2273	2.91585e-08
ENSGALG00000006719	1.22723	0.00647471
ENSGALG00000031663	1.2272	9.68325e-09
ENSGALG00000029896	1.22692	0.00059367
ENSGALG00000047622	1.22575	0.00858042
ENSGALG00000026891	1.22566	0.000626867
ENSGALG00000036743	1.22538	0.000991161
ENSGALG00000014561	1.22412	0.00136068
ENSGALG00000051937	1.22244	0.00346104
ENSGALG00000055101	1.22119	0.000229464
ENSGALG00000015156	1.22096	0.000677165
ENSGALG00000049774	1.21832	0.000207236
ENSGALG00000015547	1.21305	3.80677e-05
ENSGALG00000047838	1.2127	0.00559718
ENSGALG00000054783	1.21261	0.00417112
ENSGALG00000032142	1.21111	0.00333652
ENSGALG00000034806	1.20924	0.0078057
ENSGALG00000049672	1.20756	0.0098703
ENSGALG00000011213	1.20647	0.00384662
ENSGALG00000034511	1.19984	3.12501e-07
ENSGALG00000017167	1.19959	2.86073e-05
ENSGALG00000001410	1.19865	0.0044618
ENSGALG00000009943	1.19834	0.0040726
ENSGALG00000004853	1.19748	1.6085e-06
ENSGALG00000003039	1.1945	0.00144107
ENSGALG00000004037	1.19402	7.73688e-08
ENSGALG00000012546	1.19288	8.00632e-08
ENSGALG00000005947	1.19257	1.55865e-05
ENSGALG00000003933	1.19067	3.49916e-08
ENSGALG00000025751	1.19059	4.22499e-07
ENSGALG00000024298	1.18939	0.00138999
ENSGALG00000009422	1.18757	0.00161325
ENSGALG00000028543	1.18635	0.000147482
ENSGALG00000043938	1.18451	1.79472e-07
ENSGALG00000014944	1.18429	0.00156288
ENSGALG00000026033	1.18395	0.00773232
ENSGALG00000044404	1.18201	0.000385504
ENSGALG00000008022	1.18134	1.82719e-05
ENSGALG00000023439	1.18103	0.00720782
ENSGALG00000014203	1.18041	0.000777482
ENSGALG00000005481	1.17993	0.000262138
ENSGALG00000005653	1.17874	0.00568226
ENSGALG00000031518	1.17756	0.00792786
ENSGALG00000014899	1.17598	7.11425e-06
ENSGALG00000000836	1.17344	2.02802e-07
ENSGALG00000032231	1.17314	0.000180613
ENSGALG00000007717	1.17296	0.00269175
ENSGALG00000012585	1.17293	7.82572e-07
ENSGALG00000020869	1.1717	0.00470632
ENSGALG00000037413	1.17082	0.00173097
ENSGALG00000007333	1.17075	0.000107531
ENSGALG00000003284	1.17028	2.82365e-05
ENSGALG00000004161	1.16856	1.16662e-07
ENSGALG00000002347	1.16788	0.00370127
ENSGALG00000040023	1.16625	0.000206052
ENSGALG00000006574	1.16597	0.00989767
ENSGALG00000041323	1.16284	3.42066e-05
ENSGALG00000023348	1.162	0.00247133
ENSGALG00000033304	1.16164	0.000481932
ENSGALG00000000775	1.15957	2.81172e-05
ENSGALG00000002722	1.15873	0.00194786
ENSGALG00000007220	1.15841	0.00141964
ENSGALG00000002599	1.15788	0.000173202
ENSGALG00000050329	1.15746	0.0019316
ENSGALG00000006050	1.15732	0.00106606
ENSGALG00000003936	1.1548	6.75897e-07
ENSGALG00000003267	1.15273	0.000212376
ENSGALG00000014734	1.15031	0.00539187
ENSGALG00000033204	1.15005	3.76997e-07
ENSGALG00000045511	1.14677	1.52307e-07
ENSGALG00000014811	1.14404	8.50188e-08
ENSGALG00000006035	1.14301	1.12892e-05
ENSGALG00000002558	1.14228	0.00364387
ENSGALG00000052371	1.14131	5.41104e-05
ENSGALG00000042491	1.14101	0.00223652
ENSGALG00000010752	1.13953	0.00294767
ENSGALG00000009621	1.13929	0.00374756
ENSGALG00000010182	1.13924	0.00531949
ENSGALG00000048020	1.13528	0.0084755
ENSGALG00000036935	1.13291	7.2895e-05
ENSGALG00000009825	1.1318	2.82027e-05
ENSGALG00000004691	1.13068	6.4795e-06
ENSGALG00000048671	1.12875	2.28066e-06
ENSGALG00000004859	1.12705	2.14858e-08
ENSGALG00000006963	1.12598	0.000637526
ENSGALG00000033647	1.12555	0.00192692
ENSGALG00000053552	1.12387	0.00594859
ENSGALG00000006775	1.12287	0.000230212
ENSGALG00000031991	1.12244	3.23699e-05
ENSGALG00000012618	1.12117	0.00059275
ENSGALG00000040833	1.11995	9.99523e-06
ENSGALG00000048063	1.1183	3.19085e-05
ENSGALG00000011281	1.1166	0.00201932
ENSGALG00000038772	1.11456	0.00158833
ENSGALG00000037665	1.11365	0.0044816
ENSGALG00000004057	1.11286	1.29382e-05
ENSGALG00000007253	1.11182	0.000723793
ENSGALG00000028142	1.11066	0.00166446
ENSGALG00000016949	1.10952	0.00177256
ENSGALG00000000156	1.10854	0.0001905
ENSGALG00000028373	1.10786	0.00140567
ENSGALG00000014060	1.10428	0.00126053
ENSGALG00000004123	1.10423	0.00237956
ENSGALG00000041153	1.10353	0.000647238
ENSGALG00000053478	1.1012	0.00366137
ENSGALG00000035492	1.10053	0.00449305
ENSGALG00000010925	1.09647	0.000678658
ENSGALG00000019622	1.09524	0.0093342
ENSGALG00000041923	1.09431	1.11207e-05
ENSGALG00000012889	1.09277	0.000241807
ENSGALG00000054657	1.09162	0.000150727
ENSGALG00000010203	1.0916	0.00383444
ENSGALG00000031117	1.09155	0.00100832
ENSGALG00000002175	1.09099	0.00121869
ENSGALG00000011747	1.09072	0.00154098
ENSGALG00000039221	1.09067	0.00608312
ENSGALG00000015027	1.0906	0.0016331
ENSGALG00000042741	1.08793	7.84342e-05
ENSGALG00000047627	1.08736	2.40988e-07
ENSGALG00000035360	1.08718	5.619e-05
ENSGALG00000037497	1.08708	0.000141374
ENSGALG00000034590	1.08225	0.00111066
ENSGALG00000034591	1.08097	0.000457658
ENSGALG00000014924	1.08085	0.00256603
ENSGALG00000035623	1.07861	0.00141964
ENSGALG00000014801	1.0781	7.03383e-05
ENSGALG00000039685	1.0772	0.00131035
ENSGALG00000054264	1.07591	0.00711425
ENSGALG00000044155	1.07587	0.00047492
ENSGALG00000012050	1.075	0.00772892
ENSGALG00000033038	1.07473	0.00252363
ENSGALG00000029220	1.0742	1.58237e-05
ENSGALG00000036976	1.07415	1.66462e-05
ENSGALG00000008237	1.07391	0.000793793
ENSGALG00000010030	1.07257	0.00525035
ENSGALG00000026757	1.07215	0.000425169
ENSGALG00000011426	1.07162	0.00391576
ENSGALG00000034258	1.07161	2.50357e-06
ENSGALG00000041528	1.07015	7.88655e-08
ENSGALG00000051188	1.06961	3.62174e-06
ENSGALG00000043357	1.06732	0.000694232
ENSGALG00000034347	1.06692	0.00156183
ENSGALG00000054070	1.06625	4.44645e-07
ENSGALG00000002473	1.06595	4.54483e-05
ENSGALG00000006964	1.06566	0.00131196
ENSGALG00000055094	1.06516	8.12902e-05
ENSGALG00000017201	1.06466	0.000969414
ENSGALG00000044716	1.06463	0.00071264
ENSGALG00000029857	1.06451	0.000135294
ENSGALG00000017365	1.06332	0.00511317
ENSGALG00000050155	1.06298	0.00200052
ENSGALG00000009885	1.06181	0.000243975
ENSGALG00000017019	1.06014	0.00409242
ENSGALG00000012575	1.05941	0.00422115
ENSGALG00000008272	1.05936	3.86657e-06
ENSGALG00000053184	1.05875	0.00148298
ENSGALG00000006110	1.0584	0.00282192
ENSGALG00000042023	1.05798	2.07905e-05
ENSGALG00000015306	1.05737	0.000847085
ENSGALG00000055047	1.05576	0.0052605
ENSGALG00000003803	1.05246	0.00131274
ENSGALG00000043026	1.05236	1.47852e-07
ENSGALG00000001845	1.05079	0.000124454
ENSGALG00000031325	1.05046	0.00758969
ENSGALG00000030597	1.05016	6.54325e-05
ENSGALG00000013882	1.04962	0.00821847
ENSGALG00000037828	1.04877	0.00450773
ENSGALG00000029142	1.04814	0.00289449
ENSGALG00000007665	1.04675	6.1732e-07
ENSGALG00000013535	1.0466	0.00649346
ENSGALG00000037522	1.0455	0.00416874
ENSGALG00000003614	1.04426	0.00145652
ENSGALG00000014963	1.04393	0.000908107
ENSGALG00000005537	1.04304	0.000415314
ENSGALG00000001304	1.04303	0.000542909
ENSGALG00000006471	1.0427	0.00148934
ENSGALG00000042321	1.04226	0.00576575
ENSGALG00000015977	1.03973	0.00471297
ENSGALG00000015433	1.03804	0.00190885
ENSGALG00000034262	1.03557	0.00199219
ENSGALG00000032273	1.03466	0.00339547
ENSGALG00000002210	1.0346	2.62634e-05
ENSGALG00000048769	1.03354	3.59138e-05
ENSGALG00000003282	1.03321	0.000388492
ENSGALG00000047314	1.03316	9.14417e-05
ENSGALG00000035453	1.03311	2.37083e-05
ENSGALG00000014568	1.03296	9.04203e-06
ENSGALG00000002781	1.03158	0.000403739
ENSGALG00000015108	1.03149	4.97754e-05
ENSGALG00000012792	1.02952	0.000362488
ENSGALG00000019397	1.02811	0.000380315
ENSGALG00000035641	1.02747	8.36143e-05
ENSGALG00000030730	1.02644	0.00174098
ENSGALG00000021475	1.02499	3.51389e-09
ENSGALG00000014684	1.02362	0.000245044
ENSGALG00000001491	1.02117	2.16202e-06
ENSGALG00000049193	1.01992	0.000370024
ENSGALG00000021040	1.01924	0.000773292
ENSGALG00000000721	1.0183	0.0035708
ENSGALG00000006936	1.01636	0.000147373
ENSGALG00000011881	1.01598	9.40442e-05
ENSGALG00000029819	1.01538	2.81172e-05
ENSGALG00000023541	1.01501	0.00422375
ENSGALG00000009837	1.00987	0.000929933
ENSGALG00000017418	1.0089	0.000941658
ENSGALG00000011572	1.00809	4.27588e-05
ENSGALG00000037396	1.00703	0.00118516
ENSGALG00000016582	1.00676	0.000389429
ENSGALG00000028438	1.00665	0.000520597
ENSGALG00000006900	1.00612	0.00644638
ENSGALG00000005900	1.00605	0.00025259
ENSGALG00000053682	1.0051	5.71554e-05
ENSGALG00000051597	1.0041	0.000188116
ENSGALG00000041216	1.00398	0.00157143
ENSGALG00000043681	1.00335	0.00618162
ENSGALG00000037925	1.00296	0.000187146
ENSGALG00000032190	1.00281	0.000132662
ENSGALG00000006876	1.00163	0.00185588
ENSGALG00000001664	1.00136	0.00935998
ENSGALG00000037686	1.00092	1.95063e-07
ENSGALG00000005038	1.00065	0.000843068
ENSGALG00000032029	1.00003	0.00910694
ENSGALG00000023510	1.00001	3.74009e-06
