# Supplementary material for: Clinical assessment and transcriptome analysis of host immune responses in a vaccination-challenge study using a glycoprotein G deletion mutant vaccine strain of infectious laryngotracheitis virus
Source: Front Immunol. 2025 Jan 24;15:1458218. doi: 10.3389/fimmu.2024.1458218 (PMC11802539; doi:10.3389/fimmu.2024.1458218)
Supplement: Supplementary file 26 [file Table11.xlsx]

## Sheet: Sheet1
Supplementary Table 11. Genes downregulated in the non-vaccinated-challenged birds compared to vaccinated-challenged birds (Padj <0.01, Log2FC </= -1)
Gene ID	log2FC	Padj
ENSGALG00000011269	-3.37404	7.24696e-06
ENSGALG00000053313	-3.22229	0.000114687
ENSGALG00000005253	-3.00604	1.01675e-06
ENSGALG00000001716	-2.95599	4.34764e-05
ENSGALG00000008554	-2.93622	2.32715e-06
ENSGALG00000011663	-2.86709	5.342e-06
ENSGALG00000038364	-2.80274	0.000240466
ENSGALG00000039536	-2.78728	0.000151905
ENSGALG00000006725	-2.77178	0.000122502
ENSGALG00000001559	-2.7532	4.16808e-05
ENSGALG00000033960	-2.72607	3.36196e-05
ENSGALG00000016138	-2.71603	4.88282e-08
ENSGALG00000011633	-2.70706	1.89531e-06
ENSGALG00000028560	-2.62566	4.08211e-06
ENSGALG00000034756	-2.60475	7.30204e-09
ENSGALG00000009730	-2.58129	2.01433e-10
ENSGALG00000016300	-2.5624	0.000671033
ENSGALG00000005985	-2.53648	6.11456e-05
ENSGALG00000000112	-2.53229	0.000556389
ENSGALG00000006562	-2.52604	4.63154e-13
ENSGALG00000032404	-2.50983	0.00339956
ENSGALG00000015627	-2.49974	4.32312e-05
ENSGALG00000048222	-2.49465	0.000174349
ENSGALG00000007269	-2.49111	0.00357237
ENSGALG00000015630	-2.48533	7.40348e-05
ENSGALG00000016867	-2.48017	0.000233921
ENSGALG00000019761	-2.4596	0.00205816
ENSGALG00000051312	-2.45557	3.4594e-06
ENSGALG00000001977	-2.45487	0.00325655
ENSGALG00000015544	-2.45363	3.83692e-11
ENSGALG00000017229	-2.44084	2.35945e-06
ENSGALG00000016900	-2.42175	0.00470632
ENSGALG00000042449	-2.41368	0.000186466
ENSGALG00000040992	-2.41193	8.78379e-07
ENSGALG00000050402	-2.38673	9.72574e-05
ENSGALG00000007732	-2.3837	5.81678e-07
ENSGALG00000026553	-2.35974	0.00609376
ENSGALG00000050474	-2.35827	0.00512442
ENSGALG00000005972	-2.35656	0.00225384
ENSGALG00000033883	-2.35534	0.00420829
ENSGALG00000050597	-2.34475	0.000140291
ENSGALG00000008007	-2.33776	0.000457887
ENSGALG00000010625	-2.32555	1.92414e-20
ENSGALG00000040493	-2.32482	7.47166e-05
ENSGALG00000041501	-2.32333	7.59801e-05
ENSGALG00000030712	-2.31701	0.00133009
ENSGALG00000043764	-2.31292	0.000657396
ENSGALG00000002298	-2.31256	2.92321e-06
ENSGALG00000011205	-2.31042	0.000542909
ENSGALG00000014910	-2.30748	9.49784e-06
ENSGALG00000033271	-2.30721	0.00401842
ENSGALG00000007993	-2.2893	0.000126934
ENSGALG00000005613	-2.28133	0.00498854
ENSGALG00000047764	-2.28018	0.00706513
ENSGALG00000006821	-2.27727	0.00420844
ENSGALG00000051152	-2.23515	9.64652e-05
ENSGALG00000030603	-2.22894	9.20335e-06
ENSGALG00000050091	-2.22763	0.00383258
ENSGALG00000012407	-2.21731	0.00405285
ENSGALG00000015193	-2.21256	5.96812e-06
ENSGALG00000005226	-2.18898	0.00587532
ENSGALG00000034427	-2.18879	0.00213919
ENSGALG00000003895	-2.18765	0.00638061
ENSGALG00000009641	-2.17831	0.00010095
ENSGALG00000034067	-2.16583	0.00988993
ENSGALG00000005968	-2.1655	1.27258e-06
ENSGALG00000016558	-2.16342	0.00288093
ENSGALG00000026736	-2.15738	0.000550076
ENSGALG00000043393	-2.15214	0.00470812
ENSGALG00000009724	-2.14796	0.00932693
ENSGALG00000015970	-2.14692	0.00509422
ENSGALG00000036589	-2.14092	0.00288295
ENSGALG00000043896	-2.13433	0.00563604
ENSGALG00000026875	-2.13246	0.000120614
ENSGALG00000015403	-2.13147	0.000108023
ENSGALG00000015253	-2.13065	0.000878062
ENSGALG00000012989	-2.12904	0.00371527
ENSGALG00000002993	-2.10671	0.00107134
ENSGALG00000034456	-2.10307	2.33756e-05
ENSGALG00000001934	-2.10266	0.00170478
ENSGALG00000008888	-2.10078	6.96792e-05
ENSGALG00000038355	-2.09463	0.00584384
ENSGALG00000052931	-2.08766	0.00148074
ENSGALG00000007358	-2.08615	0.000131581
ENSGALG00000027232	-2.08372	0.000202603
ENSGALG00000053511	-2.07271	7.27388e-05
ENSGALG00000033589	-2.07066	4.38965e-05
ENSGALG00000054262	-2.06587	0.00235179
ENSGALG00000011244	-2.06111	2.51657e-05
ENSGALG00000006508	-2.05455	0.00512653
ENSGALG00000041014	-2.05404	0.000218287
ENSGALG00000008290	-2.05141	9.40141e-06
ENSGALG00000009004	-2.05013	0.0064548
ENSGALG00000000839	-2.0481	0.00651629
ENSGALG00000007538	-2.04784	0.000266781
ENSGALG00000041791	-2.04108	0.00466515
ENSGALG00000038946	-2.03182	0.00537458
ENSGALG00000014042	-2.02645	0.000601942
ENSGALG00000011994	-2.01965	0.000746403
ENSGALG00000003777	-2.01932	0.00111455
ENSGALG00000005843	-2.01753	0.00796106
ENSGALG00000046914	-2.01694	0.00047772
ENSGALG00000011274	-2.01543	8.86428e-05
ENSGALG00000047037	-2.00664	0.0083929
ENSGALG00000021272	-1.99676	0.000556972
ENSGALG00000015096	-1.99531	0.00178256
ENSGALG00000003580	-1.99154	1.73899e-06
ENSGALG00000035136	-1.98958	2.86073e-05
ENSGALG00000012973	-1.98938	2.16432e-06
ENSGALG00000041575	-1.98341	2.15386e-05
ENSGALG00000006626	-1.97695	0.000113963
ENSGALG00000004695	-1.95202	0.000106752
ENSGALG00000014515	-1.94698	1.56752e-05
ENSGALG00000014258	-1.9395	0.000642048
ENSGALG00000039334	-1.93363	3.84999e-05
ENSGALG00000049165	-1.9278	0.00830017
ENSGALG00000037220	-1.92686	0.000114082
ENSGALG00000008486	-1.92542	0.000653597
ENSGALG00000030836	-1.92424	7.59552e-06
ENSGALG00000041555	-1.91762	0.0002567
ENSGALG00000038884	-1.91461	0.00353757
ENSGALG00000011799	-1.90982	2.48853e-05
ENSGALG00000030115	-1.90407	0.0019092
ENSGALG00000048849	-1.90361	0.000137017
ENSGALG00000008072	-1.90138	0.00172013
ENSGALG00000012538	-1.89971	0.000459724
ENSGALG00000047026	-1.89957	0.0020096
ENSGALG00000019060	-1.89046	0.000163756
ENSGALG00000030969	-1.8849	0.000260034
ENSGALG00000014746	-1.87282	0.00386397
ENSGALG00000020386	-1.8718	0.000368373
ENSGALG00000014233	-1.87071	1.02122e-05
ENSGALG00000026754	-1.86884	3.01696e-05
ENSGALG00000034025	-1.86728	0.00119345
ENSGALG00000027167	-1.86672	0.00399884
ENSGALG00000049364	-1.86078	0.00947305
ENSGALG00000003003	-1.85577	1.3112e-05
ENSGALG00000042454	-1.85206	0.00498598
ENSGALG00000024486	-1.83511	0.00109734
ENSGALG00000038405	-1.83454	1.93366e-05
ENSGALG00000007759	-1.83155	2.21126e-06
ENSGALG00000011252	-1.83019	4.97231e-05
ENSGALG00000047701	-1.82936	0.00660942
ENSGALG00000033353	-1.82907	0.00368012
ENSGALG00000028175	-1.82621	0.00304365
ENSGALG00000012470	-1.81285	0.00043983
ENSGALG00000035584	-1.80817	0.000137882
ENSGALG00000011577	-1.80435	0.00899388
ENSGALG00000009948	-1.80076	0.000662453
ENSGALG00000008298	-1.79805	0.00509064
ENSGALG00000039376	-1.79709	0.000272221
ENSGALG00000002431	-1.79515	0.000365824
ENSGALG00000011894	-1.78835	8.92558e-05
ENSGALG00000032220	-1.78485	0.000370382
ENSGALG00000040755	-1.7825	0.00038615
ENSGALG00000006044	-1.78231	3.38928e-06
ENSGALG00000007945	-1.77675	0.000567366
ENSGALG00000016809	-1.77206	7.98164e-06
ENSGALG00000011740	-1.76436	0.00243376
ENSGALG00000004249	-1.76361	1.45583e-07
ENSGALG00000023338	-1.75978	4.34343e-05
ENSGALG00000048024	-1.75106	0.0022026
ENSGALG00000012190	-1.74075	1.17396e-05
ENSGALG00000004071	-1.74054	8.07499e-05
ENSGALG00000011136	-1.72499	9.60103e-07
ENSGALG00000008591	-1.72102	0.00194501
ENSGALG00000016342	-1.72034	0.00404714
ENSGALG00000012044	-1.71902	0.000789177
ENSGALG00000027514	-1.71886	2.05045e-05
ENSGALG00000049060	-1.71782	0.000462486
ENSGALG00000040241	-1.71772	9.83421e-05
ENSGALG00000043908	-1.71683	0.00764762
ENSGALG00000009877	-1.70939	4.33803e-05
ENSGALG00000034741	-1.70848	0.000454831
ENSGALG00000034078	-1.70668	0.00172258
ENSGALG00000032836	-1.70654	0.000805851
ENSGALG00000005657	-1.70634	8.17375e-05
ENSGALG00000009693	-1.7041	0.000551736
ENSGALG00000038399	-1.70033	2.76652e-09
ENSGALG00000004960	-1.69829	0.000198107
ENSGALG00000011080	-1.69425	0.000219619
ENSGALG00000032506	-1.693	0.00234212
ENSGALG00000040832	-1.69204	0.000172891
ENSGALG00000042992	-1.68754	2.03398e-06
ENSGALG00000011271	-1.68339	0.00024467
ENSGALG00000009173	-1.68053	0.00117736
ENSGALG00000048704	-1.68034	0.000621808
ENSGALG00000002802	-1.67521	0.000878065
ENSGALG00000002845	-1.65854	0.00256019
ENSGALG00000010857	-1.65787	0.00877323
ENSGALG00000013912	-1.65303	0.00108476
ENSGALG00000047132	-1.64835	0.000346338
ENSGALG00000042030	-1.64718	0.000653634
ENSGALG00000038634	-1.64548	0.000103451
ENSGALG00000004093	-1.64307	0.00302963
ENSGALG00000017122	-1.64236	0.00177256
ENSGALG00000009468	-1.64066	0.00145812
ENSGALG00000054289	-1.64061	2.58423e-07
ENSGALG00000002763	-1.64018	0.0014517
ENSGALG00000004246	-1.63649	4.3334e-09
ENSGALG00000007038	-1.62965	0.00326217
ENSGALG00000015128	-1.62121	0.00909311
ENSGALG00000009134	-1.62049	3.61422e-05
ENSGALG00000030377	-1.61727	0.00568226
ENSGALG00000034146	-1.61715	0.00653395
ENSGALG00000054231	-1.61628	0.00144577
ENSGALG00000040529	-1.61392	6.44239e-07
ENSGALG00000004083	-1.61234	0.00374756
ENSGALG00000035266	-1.60959	0.000432662
ENSGALG00000012542	-1.60371	3.51251e-05
ENSGALG00000046817	-1.60351	0.0099612
ENSGALG00000038688	-1.60282	0.00474012
ENSGALG00000007868	-1.60089	1.72353e-05
ENSGALG00000017197	-1.59838	0.000176553
ENSGALG00000047480	-1.59663	0.000551736
ENSGALG00000015551	-1.59451	0.0017344
ENSGALG00000009935	-1.59358	0.000730138
ENSGALG00000005223	-1.5909	0.000840215
ENSGALG00000002854	-1.58864	0.00050573
ENSGALG00000011250	-1.58841	0.000977209
ENSGALG00000037014	-1.58689	0.000121107
ENSGALG00000016868	-1.58283	0.00136068
ENSGALG00000047357	-1.57966	0.0050803
ENSGALG00000016908	-1.57953	0.00148856
ENSGALG00000011243	-1.57642	0.00927827
ENSGALG00000042422	-1.5748	0.00173078
ENSGALG00000040567	-1.57111	0.00882994
ENSGALG00000036412	-1.57008	0.000273775
ENSGALG00000033783	-1.56971	0.00107044
ENSGALG00000030614	-1.5683	0.00245069
ENSGALG00000005956	-1.5647	2.16722e-05
ENSGALG00000010639	-1.563	0.00642067
ENSGALG00000009400	-1.56227	0.00557588
ENSGALG00000004722	-1.5606	0.00422115
ENSGALG00000028822	-1.55586	2.89573e-05
ENSGALG00000051142	-1.55307	0.00641258
ENSGALG00000042607	-1.55294	0.00482398
ENSGALG00000005180	-1.55124	0.00556892
ENSGALG00000026572	-1.55007	0.00123853
ENSGALG00000012006	-1.54952	1.67899e-09
ENSGALG00000011823	-1.54872	0.000590824
ENSGALG00000025862	-1.54058	0.0004223
ENSGALG00000007886	-1.53734	0.000230212
ENSGALG00000008262	-1.53162	4.61772e-05
ENSGALG00000012055	-1.53115	0.00286641
ENSGALG00000037769	-1.5301	0.000175984
ENSGALG00000010417	-1.52794	0.000112113
ENSGALG00000015269	-1.52504	0.000448718
ENSGALG00000008593	-1.5239	0.00349823
ENSGALG00000006942	-1.52267	1.53323e-06
ENSGALG00000014881	-1.51936	9.79936e-10
ENSGALG00000047109	-1.51892	0.00930244
ENSGALG00000037791	-1.51509	1.71379e-07
ENSGALG00000042159	-1.51348	0.0062722
ENSGALG00000004184	-1.51133	0.000152525
ENSGALG00000009601	-1.51039	0.000844214
ENSGALG00000015453	-1.50031	0.00865276
ENSGALG00000034118	-1.49917	6.29792e-05
ENSGALG00000051748	-1.49846	0.00144112
ENSGALG00000015152	-1.496	4.08177e-05
ENSGALG00000045736	-1.48929	0.0028471
ENSGALG00000007045	-1.48787	0.0043991
ENSGALG00000005483	-1.48319	0.00210041
ENSGALG00000027536	-1.48008	7.30598e-05
ENSGALG00000014970	-1.4794	0.00124599
ENSGALG00000038225	-1.47868	0.00976828
ENSGALG00000001768	-1.47535	1.11499e-06
ENSGALG00000043861	-1.4732	0.000270588
ENSGALG00000036255	-1.47203	2.99971e-06
ENSGALG00000037889	-1.47164	6.47418e-06
ENSGALG00000035946	-1.46915	0.00611785
ENSGALG00000011235	-1.46496	0.000489637
ENSGALG00000015413	-1.46427	1.42679e-05
ENSGALG00000007174	-1.46083	1.72098e-06
ENSGALG00000042505	-1.45567	6.82432e-05
ENSGALG00000038162	-1.45197	0.00736388
ENSGALG00000005797	-1.45164	0.00309389
ENSGALG00000050054	-1.45026	7.61975e-05
ENSGALG00000009495	-1.44575	0.000139833
ENSGALG00000010055	-1.44508	0.000123006
ENSGALG00000050834	-1.44067	0.00414885
ENSGALG00000016301	-1.43954	8.15356e-05
ENSGALG00000040842	-1.43914	0.000165012
ENSGALG00000043690	-1.43587	0.00218545
ENSGALG00000005584	-1.42815	0.000269257
ENSGALG00000003965	-1.42807	1.30132e-06
ENSGALG00000047297	-1.42715	0.00394217
ENSGALG00000020392	-1.42358	0.00347425
ENSGALG00000010013	-1.41994	0.00114444
ENSGALG00000054048	-1.41979	0.0010325
ENSGALG00000012934	-1.41739	0.000122919
ENSGALG00000038096	-1.4144	1.72869e-06
ENSGALG00000021869	-1.41175	0.00771671
ENSGALG00000010316	-1.40931	0.000103082
ENSGALG00000041400	-1.4064	0.00392198
ENSGALG00000005294	-1.4042	4.02274e-07
ENSGALG00000047652	-1.40175	0.000106891
ENSGALG00000008834	-1.39976	0.000883181
ENSGALG00000036301	-1.39937	6.31668e-05
ENSGALG00000037164	-1.39739	0.000141905
ENSGALG00000030886	-1.39721	0.00108613
ENSGALG00000035065	-1.39715	0.0013362
ENSGALG00000013117	-1.39508	1.04509e-06
ENSGALG00000042063	-1.39338	0.00754705
ENSGALG00000008759	-1.3915	9.13569e-05
ENSGALG00000005349	-1.39105	0.000602107
ENSGALG00000053526	-1.39069	0.00477215
ENSGALG00000023881	-1.39065	0.00259119
ENSGALG00000028083	-1.3905	3.00145e-05
ENSGALG00000035761	-1.38655	0.000619885
ENSGALG00000054258	-1.38517	0.000241893
ENSGALG00000007623	-1.38365	0.00252313
ENSGALG00000005120	-1.38166	0.0024157
ENSGALG00000003550	-1.37789	0.00276845
ENSGALG00000003137	-1.3758	0.000197427
ENSGALG00000015058	-1.37558	0.00364693
ENSGALG00000042003	-1.37512	0.00196549
ENSGALG00000015001	-1.37206	0.00440475
ENSGALG00000005285	-1.37124	0.00660235
ENSGALG00000016511	-1.3708	0.000220856
ENSGALG00000002390	-1.36951	0.00194914
ENSGALG00000041225	-1.36919	9.38467e-05
ENSGALG00000003403	-1.36503	0.00577115
ENSGALG00000017106	-1.36375	0.000751185
ENSGALG00000027255	-1.3595	0.00129215
ENSGALG00000001620	-1.35909	8.63935e-08
ENSGALG00000038747	-1.35654	0.00151953
ENSGALG00000009002	-1.35563	0.000651274
ENSGALG00000047909	-1.35214	0.00146464
ENSGALG00000009947	-1.35121	0.000761492
ENSGALG00000041347	-1.35109	0.00535222
ENSGALG00000040079	-1.34868	0.00266944
ENSGALG00000003891	-1.34594	0.000329072
ENSGALG00000043569	-1.34579	0.00013698
ENSGALG00000019489	-1.34416	3.13243e-06
ENSGALG00000007257	-1.34387	0.000217817
ENSGALG00000035228	-1.34352	0.000511761
ENSGALG00000026229	-1.34205	1.99439e-05
ENSGALG00000026600	-1.3404	1.55568e-08
ENSGALG00000021525	-1.33921	0.000122129
ENSGALG00000043448	-1.33729	4.54483e-05
ENSGALG00000007346	-1.33641	5.12628e-05
ENSGALG00000043223	-1.33303	6.59072e-05
ENSGALG00000006822	-1.33022	4.47618e-06
ENSGALG00000001311	-1.32848	2.87471e-06
ENSGALG00000031341	-1.32575	0.00503466
ENSGALG00000038556	-1.32088	0.000287134
ENSGALG00000030719	-1.31945	6.11103e-07
ENSGALG00000016884	-1.31848	0.00993257
ENSGALG00000047534	-1.31789	0.000585347
ENSGALG00000027853	-1.31693	0.000475748
ENSGALG00000038242	-1.31591	7.56719e-06
ENSGALG00000045305	-1.3145	4.50942e-05
ENSGALG00000001561	-1.31331	0.000181328
ENSGALG00000017040	-1.31208	0.00032966
ENSGALG00000016522	-1.31055	0.00512602
ENSGALG00000005936	-1.30912	0.00868185
ENSGALG00000033925	-1.30801	0.00591838
ENSGALG00000006758	-1.30474	0.00118203
ENSGALG00000030613	-1.30466	0.00793574
ENSGALG00000021598	-1.30429	0.00353955
ENSGALG00000043787	-1.30197	0.00172522
ENSGALG00000012872	-1.30194	0.000144468
ENSGALG00000041296	-1.30068	0.000654729
ENSGALG00000009219	-1.29816	0.00955201
ENSGALG00000045288	-1.29594	0.00138775
ENSGALG00000005377	-1.29535	6.15309e-05
ENSGALG00000010468	-1.29479	0.000190312
ENSGALG00000034500	-1.29422	0.000910681
ENSGALG00000015615	-1.29395	0.0023047
ENSGALG00000016702	-1.29206	1.68587e-05
ENSGALG00000014873	-1.29187	0.000220526
ENSGALG00000024428	-1.28987	0.000187876
ENSGALG00000014225	-1.28939	0.00982593
ENSGALG00000006258	-1.28833	0.00892593
ENSGALG00000011686	-1.28628	0.0010726
ENSGALG00000002203	-1.28618	0.00365905
ENSGALG00000011805	-1.28541	0.000499863
ENSGALG00000044610	-1.28526	0.0024474
ENSGALG00000033091	-1.28454	0.00278531
ENSGALG00000015219	-1.28439	0.0005007
ENSGALG00000009152	-1.28427	0.00363724
ENSGALG00000042726	-1.28367	0.00439398
ENSGALG00000003126	-1.2819	0.00545384
ENSGALG00000032889	-1.28051	0.000371164
ENSGALG00000036867	-1.28034	0.000105131
ENSGALG00000006174	-1.27914	5.72635e-06
ENSGALG00000034621	-1.27859	0.00670411
ENSGALG00000036043	-1.27648	0.000110617
ENSGALG00000017271	-1.276	0.00232948
ENSGALG00000031424	-1.27592	0.00201343
ENSGALG00000010668	-1.27117	4.84627e-05
ENSGALG00000026372	-1.26874	6.31668e-05
ENSGALG00000016318	-1.26758	0.000105131
ENSGALG00000003025	-1.2674	0.000300099
ENSGALG00000001472	-1.26456	5.63897e-05
ENSGALG00000015511	-1.26371	0.00150576
ENSGALG00000026578	-1.2621	0.000666895
ENSGALG00000035945	-1.2607	0.000601942
ENSGALG00000039001	-1.26061	0.000270024
ENSGALG00000013311	-1.25995	1.27732e-05
ENSGALG00000015290	-1.25921	0.000794105
ENSGALG00000012106	-1.2579	3.46761e-05
ENSGALG00000027891	-1.25708	0.00245334
ENSGALG00000003426	-1.25652	0.00234844
ENSGALG00000009062	-1.2562	0.000549196
ENSGALG00000008326	-1.25488	0.00122727
ENSGALG00000029378	-1.25422	0.00957786
ENSGALG00000032361	-1.25354	0.00415627
ENSGALG00000008417	-1.25107	5.36005e-05
ENSGALG00000002765	-1.25026	3.14741e-06
ENSGALG00000053565	-1.25022	0.00352822
ENSGALG00000005519	-1.25022	0.00721181
ENSGALG00000053114	-1.25008	0.00914463
ENSGALG00000004285	-1.24999	0.00319015
ENSGALG00000006376	-1.24974	0.000101443
ENSGALG00000038504	-1.24885	0.000326075
ENSGALG00000011549	-1.2456	0.0069943
ENSGALG00000002427	-1.24468	0.00339702
ENSGALG00000009248	-1.24452	0.00180029
ENSGALG00000011566	-1.24416	0.000930329
ENSGALG00000005714	-1.24335	0.00270022
ENSGALG00000010633	-1.24271	0.00395431
ENSGALG00000009861	-1.23998	0.000177073
ENSGALG00000014069	-1.23898	0.000772592
ENSGALG00000007948	-1.23795	0.000133896
ENSGALG00000006997	-1.23515	0.00682855
ENSGALG00000050268	-1.23491	0.00346104
ENSGALG00000001094	-1.23334	0.00246727
ENSGALG00000002546	-1.23311	0.00466812
ENSGALG00000004097	-1.23301	0.000129924
ENSGALG00000043694	-1.23257	0.00365345
ENSGALG00000010057	-1.2284	0.000277132
ENSGALG00000003944	-1.22728	0.00355035
ENSGALG00000007022	-1.22638	0.00612478
ENSGALG00000010794	-1.22629	0.0065987
ENSGALG00000006712	-1.22609	0.000554339
ENSGALG00000017244	-1.22536	0.00727475
ENSGALG00000052052	-1.22471	0.00923564
ENSGALG00000039440	-1.2245	0.000378292
ENSGALG00000005203	-1.22316	0.00300896
ENSGALG00000008546	-1.22298	0.000665354
ENSGALG00000009645	-1.22279	5.67834e-05
ENSGALG00000016709	-1.22173	0.00347425
ENSGALG00000029724	-1.2217	0.000254719
ENSGALG00000007543	-1.21938	0.00840014
ENSGALG00000015556	-1.21932	0.000878065
ENSGALG00000005861	-1.21894	0.00102133
ENSGALG00000011855	-1.21687	0.00962086
ENSGALG00000039985	-1.21579	0.00894122
ENSGALG00000005470	-1.2148	0.00328051
ENSGALG00000012787	-1.21475	8.00215e-05
ENSGALG00000035916	-1.21321	0.00224013
ENSGALG00000046358	-1.21284	0.00136558
ENSGALG00000011469	-1.21282	0.00206193
ENSGALG00000002631	-1.21104	9.75056e-07
ENSGALG00000007431	-1.21058	2.08151e-06
ENSGALG00000010133	-1.21046	6.87031e-05
ENSGALG00000016912	-1.2099	0.000379494
ENSGALG00000044263	-1.20914	0.000427836
ENSGALG00000011922	-1.20478	0.000283627
ENSGALG00000028174	-1.20295	1.02322e-05
ENSGALG00000003942	-1.20095	5.91326e-05
ENSGALG00000008700	-1.20074	6.44208e-05
ENSGALG00000031906	-1.20045	0.000349216
ENSGALG00000006724	-1.20014	0.001292
ENSGALG00000031689	-1.19803	0.00926923
ENSGALG00000042134	-1.19745	0.00147547
ENSGALG00000007007	-1.1966	0.00125552
ENSGALG00000037242	-1.19643	0.00329223
ENSGALG00000009373	-1.19616	1.04652e-05
ENSGALG00000012628	-1.19562	0.000147373
ENSGALG00000011291	-1.19484	1.29971e-08
ENSGALG00000022887	-1.19451	0.00250975
ENSGALG00000002108	-1.19428	0.000374889
ENSGALG00000002111	-1.19414	0.000425295
ENSGALG00000008890	-1.19413	0.0025537
ENSGALG00000031284	-1.19409	6.11456e-05
ENSGALG00000016655	-1.19144	0.00335205
ENSGALG00000017405	-1.191	0.00310437
ENSGALG00000047596	-1.18825	0.00112676
ENSGALG00000053013	-1.18314	0.000110756
ENSGALG00000054081	-1.18117	0.000303877
ENSGALG00000053595	-1.18114	0.000637563
ENSGALG00000017062	-1.18049	0.00171997
ENSGALG00000016020	-1.17975	6.08994e-05
ENSGALG00000008431	-1.17903	6.85424e-05
ENSGALG00000053276	-1.178	0.000732327
ENSGALG00000041365	-1.178	1.17386e-07
ENSGALG00000052786	-1.17701	0.000100012
ENSGALG00000031527	-1.17653	0.00830017
ENSGALG00000011124	-1.1735	0.00236631
ENSGALG00000015835	-1.17345	0.0031857
ENSGALG00000002667	-1.17119	0.00289121
ENSGALG00000003172	-1.17084	3.26138e-05
ENSGALG00000000927	-1.16907	0.00286556
ENSGALG00000015879	-1.16861	0.00114724
ENSGALG00000015590	-1.16829	0.000416631
ENSGALG00000029659	-1.16809	0.00148074
ENSGALG00000016529	-1.16671	3.83118e-05
ENSGALG00000001177	-1.16473	0.00758334
ENSGALG00000005031	-1.16434	3.69857e-05
ENSGALG00000033254	-1.16381	0.00215562
ENSGALG00000034986	-1.16359	0.00157216
ENSGALG00000010163	-1.16086	0.000292335
ENSGALG00000017023	-1.16029	0.0057318
ENSGALG00000016622	-1.15929	0.0013227
ENSGALG00000042657	-1.15903	0.00168315
ENSGALG00000026981	-1.15813	3.55688e-05
ENSGALG00000039525	-1.15803	0.000342346
ENSGALG00000039118	-1.15796	0.000253052
ENSGALG00000007324	-1.15249	0.0034931
ENSGALG00000009901	-1.15079	9.22032e-07
ENSGALG00000013768	-1.14987	7.57179e-07
ENSGALG00000036284	-1.14975	8.9595e-05
ENSGALG00000050173	-1.14958	0.000285472
ENSGALG00000044362	-1.14903	0.00178624
ENSGALG00000038606	-1.14811	0.000837022
ENSGALG00000024379	-1.14627	0.000857513
ENSGALG00000023898	-1.1453	0.000133142
ENSGALG00000034673	-1.14437	0.000388558
ENSGALG00000008154	-1.14332	3.19588e-05
ENSGALG00000000284	-1.14072	0.00256478
ENSGALG00000038458	-1.14017	0.00172104
ENSGALG00000023521	-1.13915	0.00329969
ENSGALG00000029820	-1.13884	0.00188445
ENSGALG00000015519	-1.13642	0.00172969
ENSGALG00000007817	-1.13627	6.17424e-05
ENSGALG00000008839	-1.13531	2.99826e-06
ENSGALG00000041949	-1.13509	0.000188479
ENSGALG00000008040	-1.13487	0.00526146
ENSGALG00000028685	-1.13306	0.007813
ENSGALG00000004274	-1.13303	0.00709182
ENSGALG00000016602	-1.13242	0.000348362
ENSGALG00000027159	-1.13215	0.00188993
ENSGALG00000014758	-1.13123	0.0073666
ENSGALG00000010502	-1.13113	3.12156e-05
ENSGALG00000001959	-1.13099	0.000657396
ENSGALG00000040478	-1.13038	6.33613e-07
ENSGALG00000036742	-1.13021	3.14726e-08
ENSGALG00000048087	-1.12958	0.00335205
ENSGALG00000046550	-1.12948	0.00256019
ENSGALG00000007570	-1.12853	1.01754e-05
ENSGALG00000027885	-1.1275	6.34423e-05
ENSGALG00000015910	-1.12716	0.00257304
ENSGALG00000008164	-1.12695	0.0080842
ENSGALG00000050634	-1.12563	0.00929949
ENSGALG00000007839	-1.12196	0.00328054
ENSGALG00000004329	-1.12129	4.99103e-05
ENSGALG00000016757	-1.12006	0.00381431
ENSGALG00000011687	-1.11724	0.000627275
ENSGALG00000011459	-1.11647	0.0016541
ENSGALG00000016409	-1.11525	0.000252552
ENSGALG00000012142	-1.1143	0.00691482
ENSGALG00000010868	-1.1142	0.0018903
ENSGALG00000031869	-1.11382	0.00928018
ENSGALG00000049260	-1.11324	0.00671558
ENSGALG00000013617	-1.11261	0.00379504
ENSGALG00000015084	-1.11222	8.98876e-05
ENSGALG00000012997	-1.11202	0.00771177
ENSGALG00000010170	-1.11125	0.000325622
ENSGALG00000012700	-1.11119	0.000674835
ENSGALG00000043513	-1.11035	0.000890284
ENSGALG00000010118	-1.10986	0.000256035
ENSGALG00000034950	-1.10961	0.00553951
ENSGALG00000010448	-1.10773	0.000335067
ENSGALG00000015605	-1.10713	1.14989e-05
ENSGALG00000027920	-1.1063	0.000966626
ENSGALG00000007892	-1.105	0.000882627
ENSGALG00000010119	-1.1045	2.94342e-07
ENSGALG00000032974	-1.10408	0.00398546
ENSGALG00000008875	-1.10406	7.87069e-05
ENSGALG00000024481	-1.10402	0.00106606
ENSGALG00000001727	-1.10232	0.00147663
ENSGALG00000001545	-1.10144	4.56131e-05
ENSGALG00000031700	-1.10125	0.000237347
ENSGALG00000016268	-1.10113	0.000943195
ENSGALG00000002201	-1.10048	3.11518e-05
ENSGALG00000014759	-1.09744	0.000214469
ENSGALG00000008034	-1.09629	6.8654e-05
ENSGALG00000009560	-1.09595	8.27083e-06
ENSGALG00000041036	-1.09503	0.00139282
ENSGALG00000021074	-1.09405	0.00445516
ENSGALG00000004420	-1.09367	4.87466e-06
ENSGALG00000048038	-1.09239	0.000673465
ENSGALG00000047017	-1.09212	0.00314675
ENSGALG00000015626	-1.09171	3.12732e-05
ENSGALG00000004004	-1.09168	0.00239547
ENSGALG00000034232	-1.09095	0.0036537
ENSGALG00000002888	-1.09026	0.000201786
ENSGALG00000045063	-1.0901	0.00242148
ENSGALG00000004228	-1.08999	0.000136843
ENSGALG00000014980	-1.08983	0.000155986
ENSGALG00000009207	-1.08907	0.00466515
ENSGALG00000008548	-1.08555	0.0009261
ENSGALG00000001446	-1.08484	2.94342e-07
ENSGALG00000000104	-1.08377	0.000732327
ENSGALG00000033186	-1.0829	4.84627e-05
ENSGALG00000052453	-1.08145	0.0069619
ENSGALG00000049884	-1.07949	9.55349e-05
ENSGALG00000009278	-1.07948	0.00241043
ENSGALG00000005042	-1.07939	0.000286936
ENSGALG00000005035	-1.07934	4.64115e-05
ENSGALG00000001518	-1.07933	0.00338207
ENSGALG00000015224	-1.07844	0.00891962
ENSGALG00000010035	-1.07809	0.000218348
ENSGALG00000009881	-1.07651	0.000292494
ENSGALG00000007493	-1.07617	0.000708368
ENSGALG00000051918	-1.07586	0.00698535
ENSGALG00000033471	-1.0758	0.000154013
ENSGALG00000032349	-1.07505	0.00802416
ENSGALG00000005259	-1.07459	0.000169638
ENSGALG00000020139	-1.07387	0.00513688
ENSGALG00000014262	-1.07345	1.71343e-05
ENSGALG00000010703	-1.07308	0.00320819
ENSGALG00000001316	-1.07274	2.04248e-07
ENSGALG00000030493	-1.07044	0.003943
ENSGALG00000003590	-1.0682	0.00892657
ENSGALG00000010795	-1.06816	0.00645518
ENSGALG00000043044	-1.06771	0.00120767
ENSGALG00000010818	-1.06724	0.000977357
ENSGALG00000011176	-1.06637	0.00276783
ENSGALG00000031112	-1.0643	0.00130872
ENSGALG00000048461	-1.0639	0.00113639
ENSGALG00000002152	-1.06315	0.00254805
ENSGALG00000000866	-1.06294	0.000544107
ENSGALG00000054096	-1.06183	0.00642357
ENSGALG00000017291	-1.06115	0.00238223
ENSGALG00000007168	-1.06081	0.00539187
ENSGALG00000038154	-1.06062	6.62638e-05
ENSGALG00000001758	-1.06052	0.00353657
ENSGALG00000006723	-1.06012	2.31515e-07
ENSGALG00000027655	-1.0579	8.34449e-05
ENSGALG00000002048	-1.05782	0.000111026
ENSGALG00000033286	-1.05744	3.80677e-05
ENSGALG00000013134	-1.05682	2.61323e-06
ENSGALG00000007332	-1.05616	0.00123188
ENSGALG00000042621	-1.05591	9.76994e-05
ENSGALG00000005673	-1.05579	0.000621808
ENSGALG00000048144	-1.05558	0.000809822
ENSGALG00000006401	-1.05397	0.000202569
ENSGALG00000008784	-1.05341	0.0010898
ENSGALG00000039872	-1.05244	0.00539187
ENSGALG00000012639	-1.04957	0.00119865
ENSGALG00000009205	-1.04857	0.000310181
ENSGALG00000042552	-1.04811	1.3112e-05
ENSGALG00000049798	-1.04707	5.4903e-06
ENSGALG00000041650	-1.04673	1.37986e-07
ENSGALG00000052056	-1.04603	0.000277369
ENSGALG00000037332	-1.04552	0.00154098
ENSGALG00000011581	-1.04495	0.00978329
ENSGALG00000015057	-1.04472	0.00527715
ENSGALG00000017179	-1.04461	0.0082114
ENSGALG00000034140	-1.04417	0.00246727
ENSGALG00000009905	-1.0438	0.00224859
ENSGALG00000032417	-1.0433	0.00174795
ENSGALG00000006934	-1.04212	0.000864762
ENSGALG00000009945	-1.04099	0.000509677
ENSGALG00000009850	-1.04095	0.00415697
ENSGALG00000051263	-1.04018	0.00917837
ENSGALG00000010733	-1.03979	0.000206234
ENSGALG00000042259	-1.03871	3.01714e-06
ENSGALG00000045898	-1.03831	0.00110551
ENSGALG00000004728	-1.0367	6.897e-05
ENSGALG00000009012	-1.03627	0.00492422
ENSGALG00000049218	-1.03511	0.000373803
ENSGALG00000006344	-1.03511	0.00290263
ENSGALG00000035599	-1.03409	0.000196847
ENSGALG00000053254	-1.03351	0.000709499
ENSGALG00000008734	-1.03275	0.00255423
ENSGALG00000013430	-1.03115	2.21248e-07
ENSGALG00000032736	-1.02762	0.000349341
ENSGALG00000035966	-1.02711	0.000357791
ENSGALG00000017394	-1.02697	0.00136228
ENSGALG00000042351	-1.02695	9.79846e-06
ENSGALG00000034171	-1.02683	0.000290091
ENSGALG00000015880	-1.02483	5.81763e-05
ENSGALG00000039139	-1.02411	0.000425172
ENSGALG00000034919	-1.02393	0.00512442
ENSGALG00000013951	-1.02326	0.0007389
ENSGALG00000033698	-1.02256	0.00502453
ENSGALG00000005554	-1.02208	0.00664074
ENSGALG00000014855	-1.02148	0.00577115
ENSGALG00000034100	-1.0212	0.000855364
ENSGALG00000016289	-1.02096	9.49917e-06
ENSGALG00000011299	-1.0208	0.00666493
ENSGALG00000004294	-1.019	0.0010325
ENSGALG00000004087	-1.01851	0.000708368
ENSGALG00000010653	-1.01723	0.00336226
ENSGALG00000047489	-1.01666	0.0047043
ENSGALG00000051773	-1.01605	0.000741001
ENSGALG00000016221	-1.01598	0.00473864
ENSGALG00000008907	-1.01445	0.000742185
ENSGALG00000028407	-1.01402	0.00496584
ENSGALG00000031776	-1.01327	0.00964049
ENSGALG00000004370	-1.01231	0.000850249
ENSGALG00000031411	-1.01199	0.00472441
ENSGALG00000016125	-1.01078	0.000819441
ENSGALG00000010854	-1.01015	1.92288e-05
ENSGALG00000026605	-1.00952	0.000384843
ENSGALG00000013060	-1.00666	0.00468454
ENSGALG00000006445	-1.00548	0.000221529
ENSGALG00000009692	-1.00411	4.74328e-06
ENSGALG00000008763	-1.00315	0.00118783
ENSGALG00000026896	-1.00146	0.000115073
ENSGALG00000016575	-1.00142	0.00139224
ENSGALG00000009981	-1.00096	0.000280496
