# Supplementary material for: Clinical assessment and transcriptome analysis of host immune responses in a vaccination-challenge study using a glycoprotein G deletion mutant vaccine strain of infectious laryngotracheitis virus
Source: Front Immunol. 2025 Jan 24;15:1458218. doi: 10.3389/fimmu.2024.1458218 (PMC11802539; doi:10.3389/fimmu.2024.1458218)
Supplement: Supplementary file 27 [file Table12.xlsx]

## Sheet: Sheet1
Supplementary Table 12. Genes upregulated in the non-vaccinated-challenged birds compared to uninfected birds (Padj<0.01, Log2FC>/=1)
Gene ID	log2fc	Padj
ENSGALG00000024272	8.66879	9.40662e-55
ENSGALG00000045115	7.67549	5.72103e-44
ENSGALG00000002112	7.58327	1.30427e-45
ENSGALG00000016919	7.45169	1.70555e-26
ENSGALG00000051203	7.34948	4.49101e-26
ENSGALG00000002766	6.90508	4.81177e-33
ENSGALG00000025945	6.8214	1.994e-22
ENSGALG00000027165	6.80709	2.42354e-40
ENSGALG00000032717	6.66396	1.1961e-20
ENSGALG00000024466	6.65078	1.15127e-35
ENSGALG00000053549	6.50835	3.5545e-31
ENSGALG00000036627	6.4626	3.91732e-30
ENSGALG00000025881	6.41142	5.08688e-32
ENSGALG00000050441	6.38752	2.28221e-33
ENSGALG00000016693	6.35686	5.08688e-32
ENSGALG00000030005	6.32705	3.91962e-34
ENSGALG00000032701	6.27618	2.70014e-31
ENSGALG00000008166	6.27259	4.29296e-20
ENSGALG00000014726	6.19926	2.86014e-17
ENSGALG00000005572	6.19258	5.02204e-28
ENSGALG00000004700	6.11629	1.59e-28
ENSGALG00000048325	6.09923	1.26548e-20
ENSGALG00000006992	6.01721	1.94389e-26
ENSGALG00000008127	6.0059	1.17893e-28
ENSGALG00000028304	5.9671	1.86024e-26
ENSGALG00000007001	5.94138	1.28409e-23
ENSGALG00000023622	5.93365	9.58246e-17
ENSGALG00000001835	5.92467	5.80269e-17
ENSGALG00000047283	5.89208	6.05834e-29
ENSGALG00000015494	5.87088	4.32092e-15
ENSGALG00000029940	5.86019	3.34375e-18
ENSGALG00000046326	5.84701	1.38038e-19
ENSGALG00000000081	5.82476	1.0951e-14
ENSGALG00000033520	5.8163	2.40472e-17
ENSGALG00000046156	5.76994	8.98784e-21
ENSGALG00000003196	5.69695	2.91592e-29
ENSGALG00000044326	5.64307	3.55475e-24
ENSGALG00000036258	5.62022	6.17046e-17
ENSGALG00000008267	5.61769	1.91067e-13
ENSGALG00000034085	5.59095	1.54722e-24
ENSGALG00000019755	5.58096	2.34853e-23
ENSGALG00000038141	5.5774	9.93884e-24
ENSGALG00000047262	5.55819	9.07041e-23
ENSGALG00000016788	5.55262	2.67168e-20
ENSGALG00000048139	5.55012	3.88201e-16
ENSGALG00000019553	5.54014	1.24898e-14
ENSGALG00000053121	5.43835	2.52169e-16
ENSGALG00000001571	5.43409	5.27829e-25
ENSGALG00000007713	5.43087	1.74097e-25
ENSGALG00000021355	5.39528	8.63155e-23
ENSGALG00000002643	5.38895	2.95254e-25
ENSGALG00000047864	5.38644	1.15508e-26
ENSGALG00000010915	5.38573	6.29963e-15
ENSGALG00000043603	5.36384	2.25777e-15
ENSGALG00000030075	5.3482	6.0315e-17
ENSGALG00000000731	5.33511	9.21337e-16
ENSGALG00000050408	5.32122	4.7668e-16
ENSGALG00000052092	5.29623	1.76159e-23
ENSGALG00000050637	5.29304	1.28431e-14
ENSGALG00000041154	5.28872	1.60542e-21
ENSGALG00000027407	5.27555	7.15297e-20
ENSGALG00000014585	5.25776	7.70485e-21
ENSGALG00000013548	5.24167	2.26305e-20
ENSGALG00000016556	5.23283	7.27076e-21
ENSGALG00000039708	5.22319	3.75379e-20
ENSGALG00000049433	5.21357	5.52082e-15
ENSGALG00000000558	5.20251	2.02838e-19
ENSGALG00000046559	5.19989	2.51019e-21
ENSGALG00000043257	5.19749	3.13813e-23
ENSGALG00000005360	5.18333	2.24946e-15
ENSGALG00000013625	5.17861	3.56615e-22
ENSGALG00000040557	5.17599	8.34703e-16
ENSGALG00000026995	5.15697	1.61377e-21
ENSGALG00000029983	5.15549	4.74226e-18
ENSGALG00000048338	5.15263	5.15073e-15
ENSGALG00000049068	5.13992	3.24317e-18
ENSGALG00000052537	5.10828	4.69108e-22
ENSGALG00000010223	5.06862	1.3903e-16
ENSGALG00000043064	5.06664	1.67517e-20
ENSGALG00000000630	5.06112	1.70451e-19
ENSGALG00000053649	5.05182	4.43099e-12
ENSGALG00000050893	5.04924	5.15029e-24
ENSGALG00000034411	5.02839	1.50345e-12
ENSGALG00000032172	5.02356	1.59692e-12
ENSGALG00000052217	5.01719	2.03406e-12
ENSGALG00000054765	5.01507	1.32263e-11
ENSGALG00000019147	5.0053	8.63155e-23
ENSGALG00000016986	4.99584	6.33429e-22
ENSGALG00000032363	4.98168	4.99706e-14
ENSGALG00000015062	4.97291	1.68179e-11
ENSGALG00000050824	4.94209	3.78829e-13
ENSGALG00000051068	4.93752	2.6812e-20
ENSGALG00000011668	4.93164	2.29054e-12
ENSGALG00000026677	4.91823	5.5597e-21
ENSGALG00000053868	4.85807	1.76697e-09
ENSGALG00000028411	4.849	9.74819e-15
ENSGALG00000003433	4.84128	6.85014e-18
ENSGALG00000054384	4.81053	1.50345e-12
ENSGALG00000051628	4.80676	1.94626e-17
ENSGALG00000002982	4.79732	2.38256e-19
ENSGALG00000000341	4.79215	3.16846e-09
ENSGALG00000053699	4.79134	2.05022e-09
ENSGALG00000053734	4.78868	5.07792e-11
ENSGALG00000041298	4.77999	4.86661e-18
ENSGALG00000049317	4.75318	1.22427e-12
ENSGALG00000040002	4.74147	1.27238e-18
ENSGALG00000032887	4.71813	9.86674e-17
ENSGALG00000011673	4.70988	1.9609e-14
ENSGALG00000027747	4.70293	1.51781e-18
ENSGALG00000048508	4.69543	1.33567e-16
ENSGALG00000048685	4.68967	3.14954e-11
ENSGALG00000047941	4.68714	2.36362e-10
ENSGALG00000035856	4.6809	1.55374e-20
ENSGALG00000042500	4.67304	7.71677e-10
ENSGALG00000044226	4.66616	5.10973e-19
ENSGALG00000052270	4.65194	4.86921e-10
ENSGALG00000047587	4.65017	7.7622e-15
ENSGALG00000051284	4.64334	1.33513e-13
ENSGALG00000053004	4.64044	4.34154e-12
ENSGALG00000050179	4.62442	5.83635e-10
ENSGALG00000008638	4.61896	1.47535e-14
ENSGALG00000035762	4.61884	3.0102e-10
ENSGALG00000033787	4.6115	4.34537e-09
ENSGALG00000047211	4.60601	1.92401e-19
ENSGALG00000000544	4.60514	3.75275e-18
ENSGALG00000003792	4.60172	3.4351e-17
ENSGALG00000054321	4.59925	5.25617e-12
ENSGALG00000009904	4.59481	4.42247e-16
ENSGALG00000008722	4.57537	1.19251e-15
ENSGALG00000007059	4.56017	1.10202e-15
ENSGALG00000021395	4.55738	1.28666e-16
ENSGALG00000052010	4.53302	4.25831e-09
ENSGALG00000002192	4.52869	1.83232e-19
ENSGALG00000009050	4.50603	2.60317e-14
ENSGALG00000048767	4.49535	1.19503e-12
ENSGALG00000032348	4.4928	4.85585e-09
ENSGALG00000031794	4.49191	6.8737e-16
ENSGALG00000052552	4.48925	4.82357e-17
ENSGALG00000030907	4.48537	1.17903e-08
ENSGALG00000030432	4.48502	8.3656e-17
ENSGALG00000020316	4.46911	3.95103e-15
ENSGALG00000053792	4.45961	2.67707e-15
ENSGALG00000014962	4.43847	3.4351e-17
ENSGALG00000052306	4.43579	1.61344e-10
ENSGALG00000051974	4.43413	1.87276e-08
ENSGALG00000045090	4.43357	1.53321e-08
ENSGALG00000027640	4.42919	4.4422e-08
ENSGALG00000053052	4.42695	1.02543e-10
ENSGALG00000016261	4.42539	2.1422e-15
ENSGALG00000048989	4.41072	1.47009e-11
ENSGALG00000040926	4.40969	2.99159e-14
ENSGALG00000035972	4.40819	1.1067e-13
ENSGALG00000051212	4.39574	8.27564e-14
ENSGALG00000030270	4.39574	8.48078e-21
ENSGALG00000002383	4.37296	5.72548e-10
ENSGALG00000043618	4.35615	5.15073e-15
ENSGALG00000027314	4.33147	8.10612e-18
ENSGALG00000039264	4.31907	2.57494e-13
ENSGALG00000021340	4.31226	1.73712e-14
ENSGALG00000007511	4.3109	1.34248e-16
ENSGALG00000048562	4.3108	5.69732e-10
ENSGALG00000032820	4.30995	1.94116e-12
ENSGALG00000009520	4.30605	4.49097e-17
ENSGALG00000046983	4.30356	1.41126e-11
ENSGALG00000054379	4.30247	9.87453e-13
ENSGALG00000006388	4.30057	1.87871e-13
ENSGALG00000050375	4.29321	2.93062e-12
ENSGALG00000041978	4.29305	1.3416e-10
ENSGALG00000013371	4.29067	1.02649e-14
ENSGALG00000038636	4.28279	3.15373e-20
ENSGALG00000044801	4.26846	8.59487e-09
ENSGALG00000015126	4.26602	3.92731e-14
ENSGALG00000049503	4.2547	2.66353e-08
ENSGALG00000014362	4.23676	5.1449e-14
ENSGALG00000043052	4.23625	1.43888e-18
ENSGALG00000045164	4.23486	1.95025e-08
ENSGALG00000003319	4.23435	5.67334e-19
ENSGALG00000013747	4.23415	2.1249e-12
ENSGALG00000002113	4.22674	9.22121e-16
ENSGALG00000051010	4.22602	2.05556e-08
ENSGALG00000035589	4.22039	1.13322e-12
ENSGALG00000008544	4.21329	3.48471e-16
ENSGALG00000039022	4.20947	5.39518e-11
ENSGALG00000039585	4.20704	1.32422e-07
ENSGALG00000012802	4.20145	1.23997e-10
ENSGALG00000045607	4.19737	2.01444e-09
ENSGALG00000052504	4.19133	1.89768e-10
ENSGALG00000016590	4.1841	3.41672e-13
ENSGALG00000049551	4.17254	1.18208e-09
ENSGALG00000026092	4.14369	9.15022e-13
ENSGALG00000009903	4.13733	1.48574e-08
ENSGALG00000037731	4.12953	6.01686e-08
ENSGALG00000013624	4.12745	1.73823e-16
ENSGALG00000051595	4.11898	2.01177e-07
ENSGALG00000047316	4.10495	3.38696e-13
ENSGALG00000009479	4.10328	1.83232e-19
ENSGALG00000007158	4.09659	1.83921e-15
ENSGALG00000011872	4.09	8.19614e-17
ENSGALG00000054971	4.08069	1.03831e-13
ENSGALG00000015305	4.07888	5.28068e-07
ENSGALG00000006511	4.07695	9.1819e-12
ENSGALG00000036511	4.06921	1.48023e-07
ENSGALG00000052430	4.06903	2.52618e-09
ENSGALG00000023780	4.06378	8.26956e-15
ENSGALG00000039084	4.05229	2.49909e-13
ENSGALG00000048929	4.03716	1.11552e-07
ENSGALG00000044709	4.02132	3.40697e-08
ENSGALG00000013218	4.01814	2.52169e-16
ENSGALG00000040959	4.00968	3.09365e-07
ENSGALG00000051713	3.99865	5.89309e-07
ENSGALG00000050785	3.99662	2.64794e-08
ENSGALG00000039504	3.99493	3.60573e-08
ENSGALG00000012421	3.99251	2.02155e-13
ENSGALG00000052568	3.98155	2.63754e-09
ENSGALG00000026167	3.97816	4.64011e-15
ENSGALG00000046502	3.97604	6.63775e-07
ENSGALG00000000507	3.96476	2.91601e-12
ENSGALG00000014277	3.95835	7.7622e-15
ENSGALG00000004346	3.95425	6.17e-12
ENSGALG00000032658	3.95319	8.69409e-14
ENSGALG00000053042	3.94869	8.9761e-09
ENSGALG00000034975	3.94143	3.9338e-11
ENSGALG00000028018	3.93687	5.08583e-08
ENSGALG00000052524	3.9368	5.48435e-12
ENSGALG00000054799	3.93305	4.05918e-08
ENSGALG00000045473	3.9111	2.90825e-08
ENSGALG00000055001	3.90984	1.57006e-09
ENSGALG00000019551	3.90565	1.50393e-06
ENSGALG00000023411	3.90224	3.50143e-14
ENSGALG00000053380	3.88837	1.06392e-07
ENSGALG00000053284	3.88483	6.89954e-07
ENSGALG00000007118	3.87689	3.99575e-10
ENSGALG00000035386	3.87428	3.60802e-18
ENSGALG00000016286	3.8735	8.48544e-08
ENSGALG00000053375	3.86933	3.7482e-08
ENSGALG00000044439	3.86549	9.05348e-07
ENSGALG00000037223	3.84568	5.98529e-10
ENSGALG00000021569	3.84525	2.15831e-16
ENSGALG00000045085	3.84002	8.83282e-20
ENSGALG00000035498	3.82542	8.68298e-14
ENSGALG00000013723	3.82321	1.64121e-23
ENSGALG00000044626	3.81863	3.8518e-06
ENSGALG00000016431	3.81693	3.16846e-09
ENSGALG00000012454	3.81354	4.15946e-14
ENSGALG00000005725	3.77722	9.39793e-14
ENSGALG00000032028	3.77705	6.66614e-10
ENSGALG00000029632	3.76577	1.20088e-13
ENSGALG00000051661	3.7615	2.31192e-06
ENSGALG00000050967	3.75933	3.49598e-06
ENSGALG00000024136	3.75758	5.99179e-06
ENSGALG00000029669	3.75209	9.15883e-16
ENSGALG00000037929	3.75179	1.1213e-11
ENSGALG00000047597	3.74436	2.07695e-06
ENSGALG00000041961	3.73992	2.87522e-06
ENSGALG00000001031	3.73946	1.21037e-10
ENSGALG00000007003	3.73917	1.76679e-06
ENSGALG00000051056	3.73463	8.1223e-10
ENSGALG00000050981	3.73175	2.3224e-07
ENSGALG00000017184	3.73163	1.21488e-07
ENSGALG00000015474	3.72895	2.7195e-11
ENSGALG00000039982	3.72183	2.52169e-16
ENSGALG00000032862	3.71675	8.5302e-06
ENSGALG00000049362	3.71253	4.17572e-06
ENSGALG00000032170	3.69512	1.43176e-06
ENSGALG00000012456	3.69031	1.62239e-13
ENSGALG00000013409	3.69022	8.67372e-13
ENSGALG00000054158	3.68489	1.12667e-07
ENSGALG00000008340	3.68053	2.8779e-14
ENSGALG00000006378	3.67714	2.44331e-16
ENSGALG00000044984	3.64456	1.84914e-08
ENSGALG00000054298	3.64382	6.50949e-07
ENSGALG00000035505	3.64188	4.45175e-13
ENSGALG00000053894	3.63096	9.2059e-06
ENSGALG00000003744	3.62587	1.08718e-08
ENSGALG00000004252	3.61976	8.67372e-13
ENSGALG00000036547	3.6189	6.18974e-14
ENSGALG00000043610	3.59027	3.96422e-23
ENSGALG00000001889	3.57205	2.80528e-14
ENSGALG00000005638	3.5702	1.22362e-13
ENSGALG00000010806	3.56777	6.60462e-14
ENSGALG00000002234	3.56766	4.10034e-13
ENSGALG00000050801	3.55913	5.62678e-07
ENSGALG00000032260	3.55772	3.44364e-09
ENSGALG00000005594	3.55621	1.21532e-09
ENSGALG00000025886	3.53894	1.64755e-10
ENSGALG00000047192	3.53477	1.86875e-07
ENSGALG00000050569	3.5337	4.85716e-07
ENSGALG00000032530	3.53069	5.26965e-12
ENSGALG00000046313	3.52666	2.00367e-05
ENSGALG00000052105	3.5239	1.92632e-05
ENSGALG00000044799	3.52114	2.44696e-12
ENSGALG00000006653	3.51108	2.14161e-05
ENSGALG00000002118	3.49792	2.52247e-11
ENSGALG00000049644	3.49679	1.48077e-07
ENSGALG00000052373	3.49185	9.5966e-06
ENSGALG00000048491	3.48546	9.03157e-06
ENSGALG00000006522	3.4835	2.39627e-10
ENSGALG00000004614	3.48224	4.00674e-12
ENSGALG00000050915	3.4805	3.11695e-06
ENSGALG00000037650	3.47931	9.40313e-07
ENSGALG00000028256	3.47118	9.8524e-18
ENSGALG00000011419	3.45683	3.3032e-10
ENSGALG00000005099	3.45532	8.2583e-06
ENSGALG00000016202	3.44845	8.92448e-17
ENSGALG00000041510	3.44822	1.04873e-06
ENSGALG00000053283	3.43834	6.17249e-06
ENSGALG00000006229	3.4369	1.83656e-11
ENSGALG00000054978	3.43231	1.87011e-09
ENSGALG00000012446	3.42945	1.86548e-05
ENSGALG00000047438	3.4282	3.85731e-05
ENSGALG00000003863	3.42689	1.07861e-16
ENSGALG00000043055	3.41781	3.81366e-05
ENSGALG00000047431	3.4071	1.94592e-05
ENSGALG00000006826	3.40573	7.01037e-11
ENSGALG00000002080	3.40408	1.8999e-11
ENSGALG00000039269	3.40369	1.23176e-18
ENSGALG00000006443	3.3975	9.04061e-07
ENSGALG00000047180	3.39363	1.90484e-06
ENSGALG00000047927	3.37311	3.18269e-05
ENSGALG00000016164	3.36603	2.32114e-10
ENSGALG00000051766	3.35279	2.22549e-10
ENSGALG00000010338	3.35074	3.50096e-07
ENSGALG00000006019	3.34913	2.97587e-05
ENSGALG00000027345	3.32636	1.25098e-08
ENSGALG00000042626	3.3234	1.40997e-06
ENSGALG00000052621	3.30828	8.77464e-05
ENSGALG00000034213	3.30455	4.71241e-11
ENSGALG00000035825	3.29492	4.39264e-08
ENSGALG00000037077	3.29263	1.92353e-11
ENSGALG00000031520	3.29115	8.37928e-06
ENSGALG00000003075	3.28416	9.22596e-05
ENSGALG00000039432	3.27526	1.29355e-11
ENSGALG00000004293	3.27161	2.41412e-06
ENSGALG00000054020	3.26579	0.000116577
ENSGALG00000053601	3.25424	4.20515e-11
ENSGALG00000046785	3.24607	1.54934e-09
ENSGALG00000053954	3.24371	1.17889e-06
ENSGALG00000016400	3.24192	1.32545e-11
ENSGALG00000028357	3.22452	1.75001e-06
ENSGALG00000012442	3.22446	3.00219e-10
ENSGALG00000033635	3.218	8.54525e-06
ENSGALG00000045596	3.21408	2.2787e-07
ENSGALG00000007701	3.20527	1.0796e-08
ENSGALG00000043947	3.20291	1.21679e-07
ENSGALG00000029035	3.20243	3.80244e-05
ENSGALG00000015013	3.20163	2.37029e-05
ENSGALG00000045522	3.19486	0.00017264
ENSGALG00000046135	3.1856	3.81098e-05
ENSGALG00000050439	3.17382	2.34758e-05
ENSGALG00000033694	3.16333	6.17682e-11
ENSGALG00000008306	3.15833	1.56275e-08
ENSGALG00000000141	3.15351	1.55719e-09
ENSGALG00000006394	3.1459	3.57266e-08
ENSGALG00000027483	3.14061	1.50345e-12
ENSGALG00000027973	3.13975	8.93244e-06
ENSGALG00000016852	3.13883	5.5114e-09
ENSGALG00000012119	3.13871	7.48301e-08
ENSGALG00000005094	3.13836	7.74555e-10
ENSGALG00000000059	3.13825	2.6504e-09
ENSGALG00000032428	3.13472	1.01257e-11
ENSGALG00000044449	3.13188	2.67248e-07
ENSGALG00000023709	3.12639	2.76125e-15
ENSGALG00000008660	3.11687	3.11197e-09
ENSGALG00000035930	3.1156	5.41976e-07
ENSGALG00000047508	3.10846	0.000242669
ENSGALG00000013575	3.10393	2.93243e-18
ENSGALG00000010156	3.1017	1.11276e-11
ENSGALG00000008666	3.09753	7.59363e-08
ENSGALG00000047672	3.09753	0.000267326
ENSGALG00000001409	3.09529	1.64639e-05
ENSGALG00000050896	3.09005	0.000204674
ENSGALG00000030940	3.08734	8.94892e-10
ENSGALG00000054196	3.08398	3.88294e-06
ENSGALG00000033391	3.08033	2.80208e-06
ENSGALG00000038393	3.07561	3.47106e-10
ENSGALG00000036942	3.06632	3.96749e-10
ENSGALG00000014324	3.06619	1.09764e-08
ENSGALG00000028016	3.06525	2.15725e-06
ENSGALG00000023472	3.06422	2.12582e-07
ENSGALG00000043027	3.05876	2.22341e-06
ENSGALG00000047648	3.05779	7.00818e-06
ENSGALG00000026098	3.05273	6.25028e-05
ENSGALG00000004771	3.05115	4.00674e-12
ENSGALG00000021025	3.04023	6.80479e-09
ENSGALG00000039682	3.03753	1.38043e-10
ENSGALG00000009239	3.03513	3.11197e-09
ENSGALG00000015461	3.03321	2.00242e-06
ENSGALG00000002615	3.02413	3.62817e-11
ENSGALG00000053626	3.02125	0.000216261
ENSGALG00000033087	3.01567	3.48534e-10
ENSGALG00000010427	3.01216	1.47357e-07
ENSGALG00000006054	3.00082	6.78093e-10
ENSGALG00000048270	2.99979	0.000186565
ENSGALG00000016988	2.99752	2.08897e-09
ENSGALG00000013495	2.99328	1.75831e-08
ENSGALG00000050564	2.99061	3.07616e-10
ENSGALG00000004665	2.98742	5.23458e-05
ENSGALG00000015216	2.98165	4.3409e-07
ENSGALG00000004958	2.97672	6.61136e-11
ENSGALG00000001149	2.97351	5.16168e-09
ENSGALG00000007546	2.97232	6.80479e-09
ENSGALG00000011646	2.96557	4.49113e-08
ENSGALG00000033854	2.94243	2.00367e-05
ENSGALG00000053566	2.93884	0.000584839
ENSGALG00000022750	2.93664	2.45036e-07
ENSGALG00000052122	2.93595	0.000445554
ENSGALG00000006402	2.93127	5.08012e-10
ENSGALG00000052632	2.93088	5.37125e-05
ENSGALG00000029868	2.92754	0.000200026
ENSGALG00000054710	2.92426	0.000234673
ENSGALG00000019231	2.92382	5.15011e-08
ENSGALG00000011859	2.92342	0.000463513
ENSGALG00000015846	2.92149	1.55322e-10
ENSGALG00000050295	2.9211	0.000636813
ENSGALG00000015666	2.9185	6.38946e-05
ENSGALG00000034493	2.91521	1.60828e-08
ENSGALG00000053770	2.91477	3.27806e-05
ENSGALG00000032854	2.9091	8.7798e-08
ENSGALG00000043675	2.90471	2.00459e-10
ENSGALG00000053788	2.90433	1.26426e-09
ENSGALG00000013431	2.90325	0.000429151
ENSGALG00000048710	2.90127	2.98044e-05
ENSGALG00000006393	2.89657	2.00432e-05
ENSGALG00000015712	2.89633	8.4327e-16
ENSGALG00000051549	2.89561	5.98752e-07
ENSGALG00000014412	2.89367	2.99871e-09
ENSGALG00000014997	2.89351	3.06947e-08
ENSGALG00000032371	2.89293	0.000168203
ENSGALG00000002167	2.89284	9.74819e-15
ENSGALG00000010926	2.88776	2.0831e-06
ENSGALG00000033375	2.88235	1.73218e-06
ENSGALG00000021143	2.87603	7.02673e-08
ENSGALG00000044661	2.87479	3.68522e-06
ENSGALG00000043016	2.87348	3.50096e-07
ENSGALG00000006642	2.86785	3.38243e-08
ENSGALG00000016228	2.86658	3.8518e-06
ENSGALG00000035650	2.86047	0.000825054
ENSGALG00000020002	2.85945	3.65634e-09
ENSGALG00000041907	2.85804	2.06124e-08
ENSGALG00000043302	2.85383	5.04651e-09
ENSGALG00000004111	2.85038	1.42345e-07
ENSGALG00000035182	2.84958	1.87234e-07
ENSGALG00000053278	2.84829	1.43637e-08
ENSGALG00000049158	2.84808	0.000867992
ENSGALG00000044313	2.84706	2.29054e-12
ENSGALG00000006318	2.8461	3.50096e-07
ENSGALG00000023436	2.84555	1.18613e-05
ENSGALG00000038728	2.84381	0.000308867
ENSGALG00000019554	2.84325	9.10086e-05
ENSGALG00000016992	2.84149	6.29141e-06
ENSGALG00000006165	2.83918	2.85871e-07
ENSGALG00000001486	2.83705	6.15356e-09
ENSGALG00000046865	2.83508	0.000491153
ENSGALG00000012791	2.82779	6.73641e-10
ENSGALG00000013546	2.81877	5.26049e-08
ENSGALG00000053533	2.8153	0.000172077
ENSGALG00000052334	2.81131	0.00105772
ENSGALG00000003203	2.81108	7.92578e-07
ENSGALG00000052140	2.80978	0.000113079
ENSGALG00000006087	2.80309	2.16917e-06
ENSGALG00000049695	2.80248	0.000575185
ENSGALG00000050065	2.79751	1.19448e-08
ENSGALG00000010595	2.79288	8.31234e-09
ENSGALG00000037826	2.78982	5.42971e-06
ENSGALG00000003624	2.78749	1.59347e-11
ENSGALG00000027961	2.78696	1.40894e-07
ENSGALG00000004336	2.78624	6.54824e-07
ENSGALG00000045478	2.78531	8.30222e-08
ENSGALG00000000158	2.78517	1.02036e-08
ENSGALG00000002263	2.77695	1.54586e-09
ENSGALG00000013226	2.77692	0.000804171
ENSGALG00000023821	2.77465	1.51781e-18
ENSGALG00000046393	2.77285	3.31836e-06
ENSGALG00000015022	2.76889	4.68831e-09
ENSGALG00000015028	2.76735	1.52042e-07
ENSGALG00000033729	2.75772	0.000632549
ENSGALG00000034349	2.75653	1.7349e-06
ENSGALG00000000516	2.75582	2.73053e-12
ENSGALG00000011221	2.7544	4.72511e-09
ENSGALG00000007785	2.75244	0.00129567
ENSGALG00000021079	2.75233	2.97083e-08
ENSGALG00000002893	2.75198	4.83161e-06
ENSGALG00000026163	2.75111	2.0128e-06
ENSGALG00000017644	2.7504	9.11605e-10
ENSGALG00000051950	2.74519	0.000941605
ENSGALG00000002960	2.74054	1.09243e-05
ENSGALG00000008908	2.7399	0.00145406
ENSGALG00000053860	2.73632	1.55375e-07
ENSGALG00000040136	2.733	4.3146e-07
ENSGALG00000050324	2.73142	6.32927e-08
ENSGALG00000008257	2.72573	5.59576e-09
ENSGALG00000049120	2.72352	0.00149875
ENSGALG00000045925	2.72299	5.84917e-07
ENSGALG00000003354	2.72113	1.55848e-05
ENSGALG00000010337	2.71646	0.000215079
ENSGALG00000052624	2.7083	0.000239943
ENSGALG00000000722	2.70674	3.5147e-06
ENSGALG00000001256	2.70434	8.75716e-11
ENSGALG00000009737	2.70404	0.000420807
ENSGALG00000026152	2.69783	3.1881e-11
ENSGALG00000009006	2.69644	4.57899e-09
ENSGALG00000043372	2.69363	6.10956e-08
ENSGALG00000041483	2.68703	0.00163961
ENSGALG00000042082	2.68522	0.000417353
ENSGALG00000017103	2.68473	6.87417e-06
ENSGALG00000052724	2.67929	0.000983651
ENSGALG00000016687	2.6782	3.04489e-08
ENSGALG00000002728	2.67734	1.03956e-07
ENSGALG00000054588	2.6764	0.00144065
ENSGALG00000000379	2.67278	4.90443e-06
ENSGALG00000014713	2.66532	0.000501764
ENSGALG00000054981	2.66471	0.00199328
ENSGALG00000001181	2.66206	4.57432e-06
ENSGALG00000051101	2.6607	1.82975e-10
ENSGALG00000001905	2.65407	5.21626e-06
ENSGALG00000006329	2.65321	0.00207566
ENSGALG00000007579	2.64825	2.14011e-07
ENSGALG00000037851	2.64253	3.36979e-11
ENSGALG00000020986	2.63937	5.89309e-07
ENSGALG00000050332	2.63903	4.54784e-09
ENSGALG00000023824	2.63371	8.2486e-08
ENSGALG00000043606	2.62965	9.06729e-10
ENSGALG00000024490	2.62787	1.53942e-08
ENSGALG00000016173	2.62386	3.32163e-08
ENSGALG00000033816	2.62164	6.50029e-05
ENSGALG00000006583	2.62075	3.3715e-08
ENSGALG00000033278	2.6173	2.14516e-08
ENSGALG00000005037	2.61676	8.9403e-06
ENSGALG00000040351	2.60766	1.11106e-08
ENSGALG00000029569	2.60365	1.34559e-06
ENSGALG00000004594	2.60215	1.39303e-09
ENSGALG00000015141	2.60113	9.89532e-09
ENSGALG00000049660	2.59798	0.000480933
ENSGALG00000012875	2.59739	5.92721e-07
ENSGALG00000049145	2.5888	0.00194486
ENSGALG00000040754	2.58855	0.000257403
ENSGALG00000052213	2.58593	4.50006e-05
ENSGALG00000030661	2.57985	3.03188e-12
ENSGALG00000053708	2.57792	0.00282452
ENSGALG00000050182	2.57407	0.000467437
ENSGALG00000039146	2.56843	3.73229e-08
ENSGALG00000007675	2.56559	1.71418e-05
ENSGALG00000041129	2.5622	2.03663e-10
ENSGALG00000010323	2.56026	6.78569e-07
ENSGALG00000006827	2.55934	0.0028337
ENSGALG00000048884	2.55848	0.00300149
ENSGALG00000016677	2.55544	0.000261836
ENSGALG00000026584	2.55128	0.00323535
ENSGALG00000000251	2.54759	1.35266e-05
ENSGALG00000031289	2.54705	0.00300808
ENSGALG00000045562	2.54681	0.00320813
ENSGALG00000048718	2.54576	0.00301128
ENSGALG00000040761	2.54182	2.10936e-06
ENSGALG00000000871	2.53757	0.00082973
ENSGALG00000031149	2.53676	7.54962e-09
ENSGALG00000031735	2.53149	1.93019e-05
ENSGALG00000049414	2.52474	0.000153698
ENSGALG00000004401	2.52413	0.000946306
ENSGALG00000051357	2.52186	0.00128046
ENSGALG00000014213	2.52066	7.21877e-09
ENSGALG00000003578	2.51247	7.17579e-08
ENSGALG00000016325	2.51189	7.09237e-14
ENSGALG00000035081	2.51122	0.000923199
ENSGALG00000054772	2.50814	0.000250986
ENSGALG00000044962	2.50584	0.00361751
ENSGALG00000037166	2.50411	9.08578e-05
ENSGALG00000016964	2.50242	2.9755e-11
ENSGALG00000054391	2.50235	0.00395368
ENSGALG00000042001	2.50197	7.229e-18
ENSGALG00000001320	2.4991	0.0022199
ENSGALG00000050257	2.49905	1.41105e-06
ENSGALG00000048620	2.49811	0.000276678
ENSGALG00000049342	2.49517	0.00109675
ENSGALG00000046657	2.49173	0.000673541
ENSGALG00000053381	2.48742	0.00358402
ENSGALG00000001882	2.48444	1.09837e-08
ENSGALG00000013086	2.48287	3.95737e-07
ENSGALG00000049172	2.48064	3.75041e-05
ENSGALG00000028214	2.47957	9.38886e-05
ENSGALG00000005077	2.4736	2.14806e-08
ENSGALG00000012847	2.47112	9.52953e-07
ENSGALG00000014127	2.4649	3.71608e-08
ENSGALG00000053321	2.4602	9.04061e-07
ENSGALG00000016661	2.46011	2.01171e-06
ENSGALG00000011727	2.45932	0.00456807
ENSGALG00000000162	2.45874	1.5789e-07
ENSGALG00000004290	2.45676	3.66709e-08
ENSGALG00000000209	2.4441	9.91268e-07
ENSGALG00000047285	2.44349	0.000108159
ENSGALG00000015624	2.44328	4.26775e-05
ENSGALG00000043672	2.43961	5.84917e-07
ENSGALG00000028815	2.43835	1.19637e-12
ENSGALG00000016669	2.43492	1.69525e-05
ENSGALG00000038579	2.43379	0.00384993
ENSGALG00000054095	2.43346	0.00426931
ENSGALG00000006138	2.42043	1.40356e-07
ENSGALG00000012984	2.41947	0.00455591
ENSGALG00000050467	2.41736	0.00531348
ENSGALG00000008408	2.41525	3.11283e-07
ENSGALG00000001078	2.41299	0.00550871
ENSGALG00000049771	2.41137	0.0034571
ENSGALG00000048931	2.41136	0.00432699
ENSGALG00000006436	2.41071	1.16248e-05
ENSGALG00000051602	2.40952	0.00261391
ENSGALG00000004398	2.40753	2.7827e-10
ENSGALG00000002931	2.40698	6.35859e-06
ENSGALG00000036093	2.40444	4.82432e-09
ENSGALG00000039587	2.40176	8.62248e-06
ENSGALG00000002570	2.40054	1.55848e-05
ENSGALG00000023781	2.39668	7.36221e-09
ENSGALG00000003213	2.39386	3.26196e-11
ENSGALG00000029381	2.391	1.94116e-12
ENSGALG00000012680	2.38889	1.46218e-06
ENSGALG00000044811	2.38887	3.1683e-05
ENSGALG00000017347	2.38655	0.00242142
ENSGALG00000005515	2.38528	6.90891e-05
ENSGALG00000004747	2.38439	1.6504e-15
ENSGALG00000017362	2.37595	2.2356e-07
ENSGALG00000022815	2.3758	1.59991e-06
ENSGALG00000030008	2.37361	4.83161e-06
ENSGALG00000034070	2.37128	0.00635499
ENSGALG00000027090	2.36737	2.31765e-05
ENSGALG00000029788	2.3666	0.00137208
ENSGALG00000006635	2.36253	0.000448734
ENSGALG00000043381	2.36131	3.65937e-09
ENSGALG00000032469	2.36107	9.40032e-10
ENSGALG00000012801	2.35857	7.84732e-08
ENSGALG00000009594	2.35828	1.03361e-05
ENSGALG00000013253	2.35727	1.67257e-06
ENSGALG00000006662	2.35709	4.5333e-07
ENSGALG00000014875	2.35582	0.00202585
ENSGALG00000034150	2.3555	0.00125462
ENSGALG00000037629	2.35471	3.56799e-09
ENSGALG00000054730	2.35413	0.00582151
ENSGALG00000050779	2.35154	0.00704628
ENSGALG00000011579	2.3507	0.000428194
ENSGALG00000011046	2.3504	6.52758e-12
ENSGALG00000004332	2.3483	0.00721861
ENSGALG00000016668	2.34742	0.0043049
ENSGALG00000041249	2.34572	0.000237892
ENSGALG00000003595	2.34499	5.27961e-11
ENSGALG00000007651	2.34332	8.34703e-16
ENSGALG00000009574	2.34196	0.00538394
ENSGALG00000005544	2.33922	0.000364317
ENSGALG00000051173	2.33865	0.00701374
ENSGALG00000032526	2.338	2.17219e-06
ENSGALG00000042199	2.33607	2.47713e-07
ENSGALG00000054174	2.33414	6.47094e-07
ENSGALG00000044138	2.33316	0.000675562
ENSGALG00000001325	2.33261	0.00741691
ENSGALG00000026137	2.33161	0.00502288
ENSGALG00000044071	2.33094	1.75301e-07
ENSGALG00000000736	2.33033	9.56948e-09
ENSGALG00000003789	2.32969	0.000382881
ENSGALG00000021275	2.32885	0.000600082
ENSGALG00000052408	2.32616	0.000409453
ENSGALG00000037170	2.31732	1.06619e-05
ENSGALG00000010748	2.31185	9.76952e-13
ENSGALG00000021442	2.3117	7.36701e-06
ENSGALG00000046098	2.31041	3.2891e-12
ENSGALG00000001688	2.30829	2.16607e-06
ENSGALG00000014011	2.30741	1.31188e-06
ENSGALG00000021656	2.3047	5.45886e-07
ENSGALG00000011113	2.30456	8.48473e-05
ENSGALG00000044505	2.30272	2.98542e-06
ENSGALG00000050083	2.29779	0.000528556
ENSGALG00000043582	2.29471	4.42732e-09
ENSGALG00000054027	2.29448	0.00731972
ENSGALG00000026945	2.28992	0.00218383
ENSGALG00000040855	2.28862	2.80023e-07
ENSGALG00000038069	2.28861	1.59881e-05
ENSGALG00000012068	2.28439	1.40997e-06
ENSGALG00000006322	2.28204	0.000662017
ENSGALG00000005795	2.27747	0.000670906
ENSGALG00000017239	2.27637	7.98139e-12
ENSGALG00000000317	2.27189	0.00334164
ENSGALG00000014754	2.26589	9.2391e-06
ENSGALG00000045581	2.26501	2.01586e-07
ENSGALG00000048646	2.26412	3.37652e-06
ENSGALG00000052602	2.26288	0.00978414
ENSGALG00000002549	2.26207	1.09989e-06
ENSGALG00000008346	2.25962	2.46164e-09
ENSGALG00000032588	2.25778	8.53547e-08
ENSGALG00000014673	2.25628	5.70899e-05
ENSGALG00000001936	2.25197	3.44284e-05
ENSGALG00000035194	2.24898	9.14319e-06
ENSGALG00000008970	2.24817	5.26049e-08
ENSGALG00000006375	2.24765	3.50941e-07
ENSGALG00000000654	2.2467	0.00480132
ENSGALG00000030571	2.24446	3.80219e-12
ENSGALG00000040549	2.24034	7.30239e-07
ENSGALG00000006707	2.23782	0.000204329
ENSGALG00000002688	2.23451	0.000491631
ENSGALG00000011717	2.22937	2.46114e-06
ENSGALG00000045814	2.22915	5.07391e-05
ENSGALG00000030291	2.22524	1.82243e-08
ENSGALG00000000690	2.2125	6.60214e-05
ENSGALG00000038000	2.21053	2.08182e-05
ENSGALG00000040561	2.20807	2.67634e-05
ENSGALG00000023296	2.20517	0.000441128
ENSGALG00000029212	2.19988	0.00383699
ENSGALG00000023844	2.19893	0.000785485
ENSGALG00000040794	2.19677	1.08601e-11
ENSGALG00000037777	2.19491	0.00672847
ENSGALG00000030602	2.1935	4.17572e-06
ENSGALG00000050946	2.19107	1.13591e-07
ENSGALG00000052026	2.19029	6.16739e-06
ENSGALG00000002466	2.18782	2.69874e-08
ENSGALG00000041192	2.18668	2.5562e-09
ENSGALG00000049682	2.18599	0.00529682
ENSGALG00000025941	2.18114	5.47963e-05
ENSGALG00000037286	2.18032	6.58275e-06
ENSGALG00000043506	2.17536	7.11017e-05
ENSGALG00000014280	2.17392	0.00110135
ENSGALG00000003857	2.1721	0.000676509
ENSGALG00000001740	2.16599	3.94349e-06
ENSGALG00000007867	2.16452	5.76722e-07
ENSGALG00000023193	2.15478	3.16019e-06
ENSGALG00000014508	2.15345	1.67149e-08
ENSGALG00000048771	2.14659	6.30452e-12
ENSGALG00000012550	2.14637	8.96523e-07
ENSGALG00000001883	2.14556	0.000337882
ENSGALG00000008206	2.14503	1.93019e-05
ENSGALG00000002069	2.1445	1.08718e-08
ENSGALG00000012357	2.13676	1.11188e-06
ENSGALG00000029329	2.13158	0.00269706
ENSGALG00000036950	2.12863	0.000242669
ENSGALG00000035309	2.12805	0.0063742
ENSGALG00000049741	2.12343	1.80801e-06
ENSGALG00000044763	2.12317	2.09122e-06
ENSGALG00000012545	2.12061	3.85867e-06
ENSGALG00000028770	2.12055	1.05624e-06
ENSGALG00000052571	2.11849	0.000262181
ENSGALG00000000277	2.11705	0.00560457
ENSGALG00000046652	2.11501	0.00487748
ENSGALG00000040249	2.11222	0.000720776
ENSGALG00000013342	2.10965	0.00921341
ENSGALG00000010149	2.1076	3.54242e-13
ENSGALG00000052196	2.1042	0.000379464
ENSGALG00000054625	2.10378	0.00190436
ENSGALG00000002370	2.10348	0.00700353
ENSGALG00000012869	2.10285	0.00216108
ENSGALG00000031812	2.10259	1.68437e-05
ENSGALG00000011190	2.10024	3.65496e-11
ENSGALG00000006521	2.09877	0.000242115
ENSGALG00000038372	2.09849	0.000883747
ENSGALG00000035007	2.09802	0.00395205
ENSGALG00000030303	2.09519	1.07572e-11
ENSGALG00000003499	2.09384	1.62171e-06
ENSGALG00000047878	2.09383	0.00128465
ENSGALG00000015902	2.09308	0.000175167
ENSGALG00000035325	2.09227	0.000199905
ENSGALG00000043650	2.0913	0.00014499
ENSGALG00000006323	2.08989	0.000257002
ENSGALG00000000720	2.08961	6.60462e-14
ENSGALG00000011524	2.08548	0.000558509
ENSGALG00000008148	2.0846	0.00233117
ENSGALG00000035726	2.0822	0.000816128
ENSGALG00000014821	2.08187	0.00242142
ENSGALG00000007015	2.08083	1.0393e-05
ENSGALG00000003670	2.07819	1.90487e-05
ENSGALG00000019696	2.07663	0.000915798
ENSGALG00000005857	2.07624	6.72775e-09
ENSGALG00000006189	2.06725	0.000788809
ENSGALG00000046627	2.06641	0.00834032
ENSGALG00000008538	2.06532	1.09426e-14
ENSGALG00000004804	2.06058	0.0016029
ENSGALG00000038943	2.05987	1.06019e-05
ENSGALG00000049356	2.05888	4.47503e-07
ENSGALG00000050359	2.05612	0.000718709
ENSGALG00000016442	2.0561	3.15892e-12
ENSGALG00000029445	2.05428	5.36822e-06
ENSGALG00000018700	2.0525	0.00136668
ENSGALG00000001462	2.04976	0.000110606
ENSGALG00000050503	2.04908	5.60911e-05
ENSGALG00000005421	2.04692	2.42339e-05
ENSGALG00000007666	2.04671	0.00131554
ENSGALG00000040463	2.04585	0.000377579
ENSGALG00000044085	2.04457	0.00460134
ENSGALG00000017493	2.04272	7.17856e-08
ENSGALG00000002786	2.04226	4.11129e-05
ENSGALG00000050394	2.03807	1.53449e-06
ENSGALG00000049402	2.03728	1.47009e-11
ENSGALG00000011622	2.03671	0.00766372
ENSGALG00000014477	2.03627	7.05084e-06
ENSGALG00000013372	2.03406	8.62248e-06
ENSGALG00000002244	2.02697	0.00137592
ENSGALG00000051458	2.02509	0.000105205
ENSGALG00000007418	2.02413	1.08492e-05
ENSGALG00000005718	2.02138	0.00032842
ENSGALG00000038254	2.02124	0.000381441
ENSGALG00000051645	2.0191	1.47796e-05
ENSGALG00000023936	2.0174	4.30607e-05
ENSGALG00000045199	2.01605	7.59462e-12
ENSGALG00000053964	2.01216	1.2218e-05
ENSGALG00000016605	2.01081	1.47099e-06
ENSGALG00000029596	2.00761	3.18208e-05
ENSGALG00000000529	2.0059	6.13504e-05
ENSGALG00000013057	2.00564	3.02316e-08
ENSGALG00000027897	2.00524	0.000663687
ENSGALG00000003589	2.0033	1.68084e-07
ENSGALG00000040807	2.00107	0.000952387
ENSGALG00000031872	1.99936	5.5114e-09
ENSGALG00000000909	1.99917	0.000675538
ENSGALG00000010623	1.99442	1.02509e-11
ENSGALG00000036234	1.99368	1.43955e-06
ENSGALG00000033090	1.98639	1.2658e-05
ENSGALG00000007395	1.98187	0.000780154
ENSGALG00000029298	1.98115	8.60115e-05
ENSGALG00000001373	1.98082	2.15506e-05
ENSGALG00000039817	1.97437	0.00832272
ENSGALG00000003242	1.97107	1.47922e-05
ENSGALG00000031593	1.97002	3.79301e-05
ENSGALG00000005430	1.96712	6.54886e-05
ENSGALG00000029834	1.96539	7.96146e-06
ENSGALG00000042471	1.96538	0.0001834
ENSGALG00000000632	1.963	3.49392e-13
ENSGALG00000026948	1.96163	0.00288955
ENSGALG00000029244	1.96053	5.64707e-06
ENSGALG00000034722	1.95864	4.4491e-06
ENSGALG00000006944	1.95766	3.31711e-07
ENSGALG00000015362	1.95714	0.00129567
ENSGALG00000002507	1.9553	0.00062964
ENSGALG00000045534	1.95509	1.66141e-08
ENSGALG00000029795	1.95422	0.00480213
ENSGALG00000052949	1.95156	0.00358176
ENSGALG00000012285	1.95003	8.33133e-05
ENSGALG00000006374	1.94871	0.00220998
ENSGALG00000037253	1.94857	0.000415924
ENSGALG00000051529	1.9458	0.00744953
ENSGALG00000007093	1.93784	2.42685e-05
ENSGALG00000003876	1.9375	3.6025e-06
ENSGALG00000027070	1.93325	0.000225216
ENSGALG00000030629	1.93105	0.000134441
ENSGALG00000014192	1.93061	1.04079e-06
ENSGALG00000008447	1.92653	0.000921064
ENSGALG00000035718	1.92375	0.00166296
ENSGALG00000026970	1.92344	3.50122e-16
ENSGALG00000028506	1.92158	5.85962e-05
ENSGALG00000050875	1.91763	0.000631742
ENSGALG00000047176	1.9159	0.00127754
ENSGALG00000006415	1.91336	0.000335986
ENSGALG00000011094	1.91204	0.000910225
ENSGALG00000011684	1.90869	0.00050131
ENSGALG00000004901	1.90378	5.16094e-08
ENSGALG00000015235	1.89755	0.000206933
ENSGALG00000039572	1.8927	3.16019e-06
ENSGALG00000005408	1.89216	1.68347e-08
ENSGALG00000012056	1.89111	1.13421e-08
ENSGALG00000037160	1.8891	0.00014143
ENSGALG00000006627	1.88541	0.000337335
ENSGALG00000032590	1.88467	1.16487e-08
ENSGALG00000016438	1.88037	3.73029e-06
ENSGALG00000032329	1.87881	8.1291e-08
ENSGALG00000010293	1.87767	6.35369e-05
ENSGALG00000052502	1.87486	0.00323535
ENSGALG00000001470	1.86939	7.5148e-07
ENSGALG00000028478	1.86799	0.0019047
ENSGALG00000000314	1.86696	0.00155499
ENSGALG00000014813	1.86321	0.00127582
ENSGALG00000040465	1.86288	7.00554e-05
ENSGALG00000041403	1.86018	7.81026e-05
ENSGALG00000011222	1.85932	0.000447483
ENSGALG00000012080	1.85283	0.0012465
ENSGALG00000050811	1.85152	0.00598966
ENSGALG00000041621	1.85063	1.1768e-11
ENSGALG00000007786	1.85049	0.0032518
ENSGALG00000002329	1.84982	0.0035669
ENSGALG00000049487	1.84887	0.00361943
ENSGALG00000050830	1.8481	0.00328522
ENSGALG00000047412	1.84175	0.000857847
ENSGALG00000037735	1.84163	2.8273e-07
ENSGALG00000008756	1.84108	2.42339e-05
ENSGALG00000021529	1.8389	0.00173243
ENSGALG00000002963	1.83791	8.09517e-05
ENSGALG00000046256	1.83759	0.00790706
ENSGALG00000003113	1.83729	8.00694e-07
ENSGALG00000044668	1.83562	0.00177104
ENSGALG00000030007	1.83321	1.38633e-05
ENSGALG00000003074	1.83263	6.85233e-06
ENSGALG00000036747	1.83027	9.57662e-08
ENSGALG00000006779	1.823	9.4482e-07
ENSGALG00000003651	1.82273	1.07497e-11
ENSGALG00000049589	1.82262	0.000495915
ENSGALG00000013356	1.82051	1.47931e-05
ENSGALG00000015677	1.81876	8.09809e-05
ENSGALG00000000504	1.81759	2.03537e-08
ENSGALG00000038559	1.81681	9.70384e-05
ENSGALG00000037943	1.81623	0.000445953
ENSGALG00000054550	1.81581	0.000213028
ENSGALG00000019019	1.81348	0.00858158
ENSGALG00000012124	1.81176	0.000602255
ENSGALG00000000136	1.80755	0.0047089
ENSGALG00000031839	1.80666	3.13844e-07
ENSGALG00000015441	1.80613	2.232e-05
ENSGALG00000012200	1.806	0.000258693
ENSGALG00000015122	1.80363	0.000682619
ENSGALG00000022875	1.80278	0.00225151
ENSGALG00000031553	1.8025	1.23905e-09
ENSGALG00000010980	1.80185	0.00217561
ENSGALG00000049461	1.79763	0.00109019
ENSGALG00000009573	1.79756	0.00178769
ENSGALG00000048236	1.79503	0.00051012
ENSGALG00000002160	1.79126	2.21456e-07
ENSGALG00000001605	1.78957	1.6148e-05
ENSGALG00000036395	1.78892	0.000418047
ENSGALG00000040857	1.78766	8.77464e-05
ENSGALG00000036069	1.7864	8.2705e-07
ENSGALG00000033932	1.78583	7.3984e-07
ENSGALG00000020575	1.78339	0.000609013
ENSGALG00000015691	1.77503	2.16607e-06
ENSGALG00000005589	1.77205	1.57587e-05
ENSGALG00000049772	1.77034	0.00294115
ENSGALG00000040367	1.76798	0.000276812
ENSGALG00000003478	1.76735	0.000887478
ENSGALG00000005599	1.76126	5.20223e-05
ENSGALG00000003881	1.75796	4.46011e-07
ENSGALG00000043036	1.75523	0.0014831
ENSGALG00000032618	1.75444	0.00832272
ENSGALG00000051899	1.75409	0.00772434
ENSGALG00000027093	1.75381	1.57789e-05
ENSGALG00000054264	1.74911	7.28301e-06
ENSGALG00000048035	1.7473	7.41408e-05
ENSGALG00000052271	1.74714	0.0014608
ENSGALG00000030054	1.74654	0.000328517
ENSGALG00000026311	1.7443	0.000631742
ENSGALG00000014203	1.74272	2.57808e-07
ENSGALG00000014750	1.74212	0.00137657
ENSGALG00000040716	1.74084	0.00177273
ENSGALG00000040120	1.73894	0.000734812
ENSGALG00000003584	1.73638	2.8284e-08
ENSGALG00000003412	1.7361	0.000204897
ENSGALG00000032199	1.73382	0.000184729
ENSGALG00000024171	1.73205	0.00689102
ENSGALG00000038374	1.73129	0.000947087
ENSGALG00000013826	1.73028	7.04999e-08
ENSGALG00000051375	1.7259	0.000147172
ENSGALG00000031408	1.72349	0.000601827
ENSGALG00000044996	1.72051	3.45721e-05
ENSGALG00000032763	1.71793	7.06395e-07
ENSGALG00000014513	1.71514	1.86438e-09
ENSGALG00000035153	1.71331	1.34444e-05
ENSGALG00000020084	1.7126	3.1891e-08
ENSGALG00000029446	1.71245	0.000223693
ENSGALG00000039742	1.71226	1.44689e-07
ENSGALG00000005030	1.71089	0.000118422
ENSGALG00000005964	1.70819	3.4994e-06
ENSGALG00000036897	1.70802	0.00725401
ENSGALG00000012208	1.70585	0.000145565
ENSGALG00000005266	1.70499	0.000419541
ENSGALG00000014978	1.70475	8.40114e-08
ENSGALG00000029270	1.69948	8.62754e-05
ENSGALG00000011544	1.69902	1.18613e-05
ENSGALG00000025935	1.69801	0.00122446
ENSGALG00000035733	1.69764	0.00129872
ENSGALG00000032803	1.69655	0.00439897
ENSGALG00000003361	1.69595	0.00375772
ENSGALG00000015032	1.69209	4.05559e-05
ENSGALG00000031978	1.69201	1.80756e-05
ENSGALG00000041577	1.68958	1.68582e-07
ENSGALG00000007028	1.68931	0.0032327
ENSGALG00000038515	1.68913	3.56962e-05
ENSGALG00000026380	1.68792	1.4862e-07
ENSGALG00000048539	1.68758	0.00218446
ENSGALG00000014692	1.68723	1.72581e-08
ENSGALG00000000521	1.68707	1.35048e-05
ENSGALG00000046632	1.687	0.0042141
ENSGALG00000054015	1.68686	4.45175e-13
ENSGALG00000007803	1.68544	0.00269459
ENSGALG00000043089	1.67728	0.000910225
ENSGALG00000026914	1.67677	0.00272347
ENSGALG00000053730	1.67563	1.15124e-06
ENSGALG00000014337	1.67308	0.00777515
ENSGALG00000042908	1.67277	4.08731e-05
ENSGALG00000030363	1.67098	0.000241193
ENSGALG00000000678	1.66998	0.000422124
ENSGALG00000005305	1.66921	0.000134234
ENSGALG00000034347	1.66768	2.57426e-07
ENSGALG00000047313	1.66625	0.00234968
ENSGALG00000007123	1.66477	4.79545e-05
ENSGALG00000003076	1.66427	0.000897072
ENSGALG00000044935	1.66271	0.00677737
ENSGALG00000032410	1.6621	0.00172041
ENSGALG00000038740	1.65993	0.00417389
ENSGALG00000036346	1.65756	0.00126167
ENSGALG00000003345	1.65555	0.000180507
ENSGALG00000026422	1.65547	9.92249e-06
ENSGALG00000010152	1.65176	0.00352528
ENSGALG00000048048	1.65098	6.98246e-05
ENSGALG00000052425	1.65	6.39745e-05
ENSGALG00000005747	1.64793	0.00227348
ENSGALG00000046639	1.64737	0.00666724
ENSGALG00000034198	1.64588	8.38325e-08
ENSGALG00000012836	1.64521	4.67078e-11
ENSGALG00000046427	1.64196	0.00076014
ENSGALG00000025751	1.64123	5.4116e-13
ENSGALG00000007171	1.63938	1.83625e-05
ENSGALG00000012075	1.63659	4.22011e-10
ENSGALG00000046823	1.63632	0.000444514
ENSGALG00000013085	1.63622	0.00932465
ENSGALG00000045021	1.63612	5.77721e-07
ENSGALG00000019555	1.63503	0.00460645
ENSGALG00000050240	1.63267	0.00129711
ENSGALG00000011914	1.63102	9.38947e-11
ENSGALG00000035842	1.63091	2.08475e-08
ENSGALG00000002742	1.63074	0.00660836
ENSGALG00000043285	1.6255	0.00050339
ENSGALG00000049024	1.62388	0.00076014
ENSGALG00000008713	1.61945	1.54925e-10
ENSGALG00000016690	1.61919	0.00736676
ENSGALG00000005014	1.61807	1.3903e-16
ENSGALG00000030888	1.61741	0.00709545
ENSGALG00000040101	1.61729	0.0033963
ENSGALG00000011592	1.61591	0.000793538
ENSGALG00000016498	1.61442	0.0043252
ENSGALG00000014561	1.61435	1.49975e-05
ENSGALG00000011259	1.61367	0.00542439
ENSGALG00000030397	1.61358	0.00668831
ENSGALG00000001603	1.61106	6.58835e-07
ENSGALG00000030179	1.60584	1.57797e-08
ENSGALG00000002908	1.60374	2.5554e-07
ENSGALG00000046731	1.60095	4.27632e-09
ENSGALG00000047638	1.59974	3.34782e-06
ENSGALG00000051676	1.59973	0.00430543
ENSGALG00000005961	1.59375	6.73319e-13
ENSGALG00000004069	1.59181	0.00930198
ENSGALG00000014201	1.58959	0.00117224
ENSGALG00000012480	1.5874	2.16796e-10
ENSGALG00000004631	1.58716	5.16213e-05
ENSGALG00000010961	1.58701	1.97087e-07
ENSGALG00000007791	1.58679	0.00571941
ENSGALG00000053778	1.58352	6.45627e-05
ENSGALG00000037618	1.58329	0.00020261
ENSGALG00000032440	1.58289	3.07612e-06
ENSGALG00000039408	1.58057	2.06003e-05
ENSGALG00000009639	1.58032	9.61666e-06
ENSGALG00000038933	1.57912	1.08347e-05
ENSGALG00000001583	1.57809	0.000131585
ENSGALG00000011309	1.57805	5.40265e-05
ENSGALG00000006480	1.57658	0.00894908
ENSGALG00000022850	1.57644	4.55293e-06
ENSGALG00000010560	1.57073	1.04041e-06
ENSGALG00000012823	1.56969	0.000846848
ENSGALG00000049231	1.56867	0.00220012
ENSGALG00000004309	1.56861	0.00550341
ENSGALG00000000589	1.56598	4.27174e-06
ENSGALG00000037167	1.56553	0.000518064
ENSGALG00000019835	1.56476	0.00965305
ENSGALG00000016803	1.56281	0.00429293
ENSGALG00000016142	1.55914	3.10901e-08
ENSGALG00000009568	1.55888	0.000984251
ENSGALG00000035814	1.55867	2.02651e-07
ENSGALG00000012830	1.55774	0.00316508
ENSGALG00000030038	1.55754	1.92856e-05
ENSGALG00000005543	1.55628	0.0046866
ENSGALG00000011209	1.55579	8.28522e-05
ENSGALG00000001802	1.55508	7.2226e-05
ENSGALG00000017217	1.55411	0.000227597
ENSGALG00000002346	1.55337	3.88995e-08
ENSGALG00000034326	1.55101	0.00675435
ENSGALG00000048869	1.5506	0.000180743
ENSGALG00000013481	1.54958	0.00493071
ENSGALG00000041344	1.54828	0.000354541
ENSGALG00000025946	1.54817	0.000986296
ENSGALG00000014810	1.54717	1.05054e-05
ENSGALG00000028681	1.54591	0.000605187
ENSGALG00000039206	1.54586	0.0088238
ENSGALG00000012072	1.54121	3.40697e-08
ENSGALG00000051041	1.53316	0.00190432
ENSGALG00000007485	1.5301	0.000367519
ENSGALG00000008367	1.5293	0.000223479
ENSGALG00000028225	1.52796	3.50297e-05
ENSGALG00000025810	1.52616	6.90787e-07
ENSGALG00000005933	1.52426	1.29626e-05
ENSGALG00000040397	1.52348	4.76556e-05
ENSGALG00000044649	1.52334	0.000520664
ENSGALG00000002722	1.52284	3.13808e-05
ENSGALG00000028448	1.51996	0.00817224
ENSGALG00000005237	1.51923	9.36967e-06
ENSGALG00000026161	1.51692	0.00557897
ENSGALG00000027777	1.51474	0.00231296
ENSGALG00000026005	1.51435	0.000294732
ENSGALG00000034271	1.51112	2.37673e-11
ENSGALG00000000791	1.51058	1.82243e-08
ENSGALG00000017120	1.50888	0.00551383
ENSGALG00000029027	1.50525	7.84459e-05
ENSGALG00000041380	1.50433	2.89292e-06
ENSGALG00000027587	1.50214	0.00841309
ENSGALG00000028982	1.50205	4.7359e-08
ENSGALG00000003284	1.50195	2.98357e-08
ENSGALG00000003527	1.50131	0.000890778
ENSGALG00000026499	1.49865	0.0031885
ENSGALG00000052375	1.49509	6.46689e-06
ENSGALG00000040833	1.49498	1.13493e-09
ENSGALG00000039164	1.48244	0.00022534
ENSGALG00000029610	1.48087	0.000204897
ENSGALG00000019201	1.47795	1.80342e-09
ENSGALG00000050329	1.47556	7.93637e-05
ENSGALG00000004610	1.47511	0.00586017
ENSGALG00000012336	1.47185	8.22352e-05
ENSGALG00000005135	1.46954	0.00208362
ENSGALG00000012472	1.46837	0.000849833
ENSGALG00000002583	1.4683	0.000213554
ENSGALG00000009740	1.46283	0.0024275
ENSGALG00000053351	1.46141	0.00320811
ENSGALG00000012015	1.46105	0.00635325
ENSGALG00000000466	1.45898	0.000455219
ENSGALG00000015662	1.45803	2.66284e-06
ENSGALG00000001894	1.45785	0.00324552
ENSGALG00000045729	1.45699	0.0034511
ENSGALG00000005909	1.45518	0.00853392
ENSGALG00000004675	1.45381	0.000754825
ENSGALG00000049299	1.45361	0.00493071
ENSGALG00000012462	1.45253	0.000600082
ENSGALG00000037015	1.45236	0.00765971
ENSGALG00000014801	1.45236	3.1891e-08
ENSGALG00000008365	1.45013	0.00013133
ENSGALG00000012546	1.44997	2.47118e-11
ENSGALG00000007665	1.44504	1.09564e-12
ENSGALG00000028142	1.44047	3.18429e-05
ENSGALG00000050943	1.4393	0.000331042
ENSGALG00000006597	1.43902	2.4849e-07
ENSGALG00000010120	1.43173	5.04006e-05
ENSGALG00000008552	1.42816	0.00998146
ENSGALG00000030904	1.4265	0.00129567
ENSGALG00000008704	1.41349	0.00352349
ENSGALG00000013748	1.41302	0.00544099
ENSGALG00000002781	1.41251	5.7835e-07
ENSGALG00000037413	1.41123	0.000145921
ENSGALG00000012420	1.40777	4.07555e-05
ENSGALG00000043938	1.40474	2.79628e-10
ENSGALG00000003936	1.4015	6.79621e-10
ENSGALG00000040275	1.3986	6.98246e-05
ENSGALG00000016227	1.39812	0.00365723
ENSGALG00000009870	1.39742	0.00765879
ENSGALG00000008896	1.39692	0.00744953
ENSGALG00000027822	1.39412	0.00159393
ENSGALG00000011281	1.39147	9.53721e-05
ENSGALG00000008113	1.38828	0.000210965
ENSGALG00000001491	1.38615	3.28601e-11
ENSGALG00000008341	1.38401	7.61707e-05
ENSGALG00000004037	1.3832	2.95869e-10
ENSGALG00000030251	1.38143	0.000413012
ENSGALG00000017128	1.38107	1.04172e-07
ENSGALG00000006738	1.38061	0.000417796
ENSGALG00000014236	1.37913	0.00488306
ENSGALG00000033002	1.37761	7.91703e-05
ENSGALG00000034505	1.37695	0.00146582
ENSGALG00000050814	1.37609	0.000390104
ENSGALG00000002558	1.37572	0.000401838
ENSGALG00000032231	1.37455	8.04508e-06
ENSGALG00000050532	1.37353	0.000134206
ENSGALG00000032191	1.3712	0.00889002
ENSGALG00000029077	1.37101	0.000175848
ENSGALG00000044841	1.37085	4.05193e-06
ENSGALG00000034511	1.3706	2.95983e-09
ENSGALG00000039724	1.36724	0.000297177
ENSGALG00000041923	1.36668	1.77672e-08
ENSGALG00000004161	1.36473	2.89615e-10
ENSGALG00000012985	1.36453	0.00524086
ENSGALG00000009689	1.36389	0.00522104
ENSGALG00000032190	1.35894	8.38325e-08
ENSGALG00000043734	1.35476	0.00374868
ENSGALG00000010902	1.35348	0.00191961
ENSGALG00000011203	1.34668	0.000184729
ENSGALG00000046187	1.34623	3.42877e-08
ENSGALG00000048349	1.34491	3.15138e-08
ENSGALG00000015895	1.34489	0.000200376
ENSGALG00000029857	1.34436	7.40759e-07
ENSGALG00000017302	1.34302	6.49853e-05
ENSGALG00000032730	1.34008	6.20757e-07
ENSGALG00000037665	1.33762	0.000591191
ENSGALG00000002707	1.33685	0.000387017
ENSGALG00000015779	1.33616	0.00126061
ENSGALG00000042009	1.33277	6.81182e-06
ENSGALG00000026033	1.32791	0.00310502
ENSGALG00000006854	1.3235	0.00328522
ENSGALG00000048671	1.32335	1.57852e-08
ENSGALG00000003144	1.32258	6.84907e-07
ENSGALG00000015693	1.32122	3.58222e-06
ENSGALG00000049622	1.32039	0.00282274
ENSGALG00000052012	1.31816	0.00985829
ENSGALG00000003217	1.31803	9.89532e-09
ENSGALG00000027534	1.31771	0.000196894
ENSGALG00000004057	1.31656	1.37528e-07
ENSGALG00000014128	1.31596	0.000571544
ENSGALG00000040444	1.31533	0.000996886
ENSGALG00000016844	1.31218	5.27094e-07
ENSGALG00000005609	1.31084	3.33589e-05
ENSGALG00000030255	1.30729	0.00029255
ENSGALG00000041926	1.30676	0.00119113
ENSGALG00000040541	1.30655	5.39538e-05
ENSGALG00000005028	1.30493	8.4564e-06
ENSGALG00000014913	1.30283	0.00455268
ENSGALG00000006719	1.29983	0.00413405
ENSGALG00000042105	1.29972	0.000409453
ENSGALG00000012220	1.29722	1.10835e-09
ENSGALG00000011531	1.29413	1.75301e-07
ENSGALG00000038146	1.29383	0.000188912
ENSGALG00000002955	1.29293	0.00247167
ENSGALG00000030597	1.29289	4.8304e-07
ENSGALG00000001595	1.29208	1.81397e-05
ENSGALG00000033498	1.29148	0.0049754
ENSGALG00000033683	1.29061	0.00202143
ENSGALG00000050870	1.29002	0.00939844
ENSGALG00000027132	1.28764	0.00292615
ENSGALG00000007920	1.28751	0.0079301
ENSGALG00000052643	1.28261	0.00248738
ENSGALG00000015366	1.28017	0.00775947
ENSGALG00000025778	1.27922	0.00289288
ENSGALG00000033204	1.27877	1.05739e-08
ENSGALG00000000836	1.27309	1.19219e-08
ENSGALG00000031663	1.27152	2.30097e-09
ENSGALG00000008632	1.27138	0.000283292
ENSGALG00000006876	1.26979	5.77163e-05
ENSGALG00000011450	1.26872	3.90864e-05
ENSGALG00000011967	1.26402	1.10717e-06
ENSGALG00000002548	1.26391	4.34068e-05
ENSGALG00000007253	1.25791	0.000111156
ENSGALG00000019094	1.2567	0.000484352
ENSGALG00000006525	1.25484	0.00696989
ENSGALG00000040621	1.25421	0.00255686
ENSGALG00000006017	1.25394	0.000766952
ENSGALG00000033304	1.25362	0.000155423
ENSGALG00000054070	1.25336	1.41183e-09
ENSGALG00000043357	1.25208	5.47963e-05
ENSGALG00000044404	1.25179	0.000162039
ENSGALG00000049444	1.24773	0.00420158
ENSGALG00000026884	1.24773	4.05559e-05
ENSGALG00000003922	1.2473	6.99681e-07
ENSGALG00000006963	1.2462	0.000138495
ENSGALG00000004123	1.24426	0.000581206
ENSGALG00000046316	1.24193	0.0032001
ENSGALG00000043654	1.24162	0.00246078
ENSGALG00000020331	1.24125	0.00632439
ENSGALG00000001717	1.23751	0.00768929
ENSGALG00000011426	1.23114	0.000839839
ENSGALG00000007609	1.22676	3.23053e-07
ENSGALG00000004195	1.22476	1.93019e-05
ENSGALG00000004515	1.22278	4.5959e-06
ENSGALG00000030254	1.21975	1.34979e-12
ENSGALG00000007462	1.21974	5.36114e-08
ENSGALG00000028998	1.21612	6.37797e-06
ENSGALG00000000775	1.21514	9.53251e-06
ENSGALG00000014811	1.21081	1.08718e-08
ENSGALG00000026781	1.20917	0.00122547
ENSGALG00000051336	1.20687	0.00189711
ENSGALG00000028821	1.20641	0.000441527
ENSGALG00000047627	1.20555	6.57469e-09
ENSGALG00000005038	1.20552	4.46699e-05
ENSGALG00000015326	1.20152	4.9695e-05
ENSGALG00000026891	1.19792	0.000863043
ENSGALG00000039576	1.1978	8.09313e-07
ENSGALG00000052732	1.19018	5.90171e-07
ENSGALG00000007220	1.18912	0.0010521
ENSGALG00000009837	1.18875	8.24218e-05
ENSGALG00000050497	1.18609	0.00159236
ENSGALG00000011241	1.18346	0.000404947
ENSGALG00000027905	1.18317	0.0053175
ENSGALG00000006110	1.18091	0.000810985
ENSGALG00000005688	1.17891	0.00800915
ENSGALG00000049208	1.17882	0.00885652
ENSGALG00000006757	1.17839	0.00167945
ENSGALG00000043681	1.17743	0.00120919
ENSGALG00000011738	1.1771	6.50029e-05
ENSGALG00000010068	1.17556	0.00605791
ENSGALG00000019843	1.17197	0.00422562
ENSGALG00000003227	1.17193	0.00294189
ENSGALG00000030407	1.1705	0.00400058
ENSGALG00000045511	1.16952	7.39871e-08
ENSGALG00000033877	1.16878	0.000860731
ENSGALG00000009943	1.16834	0.00538961
ENSGALG00000021475	1.16769	8.25262e-12
ENSGALG00000035963	1.16722	0.000182789
ENSGALG00000001410	1.16705	0.00613345
ENSGALG00000047838	1.16281	0.00857322
ENSGALG00000011881	1.15839	6.16739e-06
ENSGALG00000033887	1.15587	0.00239076
ENSGALG00000007624	1.15512	0.00977305
ENSGALG00000037828	1.15504	0.00173186
ENSGALG00000016609	1.1517	3.11695e-06
ENSGALG00000005772	1.14866	0.000114169
ENSGALG00000029322	1.14599	1.95189e-08
ENSGALG00000003457	1.14561	0.000173382
ENSGALG00000004562	1.14515	0.000640958
ENSGALG00000002599	1.14499	0.000207036
ENSGALG00000032273	1.14381	0.00113801
ENSGALG00000010147	1.1407	3.4703e-08
ENSGALG00000051993	1.14059	0.00131554
ENSGALG00000009422	1.13889	0.00265566
ENSGALG00000014924	1.13745	0.00151257
ENSGALG00000027305	1.13542	0.000531249
ENSGALG00000033834	1.1336	8.91825e-07
ENSGALG00000036856	1.13216	1.71745e-06
ENSGALG00000012618	1.13189	0.000528556
ENSGALG00000013881	1.12936	0.000108186
ENSGALG00000030313	1.12791	6.23303e-06
ENSGALG00000004859	1.12701	1.95189e-08
ENSGALG00000036976	1.12613	5.35718e-06
ENSGALG00000005550	1.12612	0.00374868
ENSGALG00000052371	1.12127	8.47109e-05
ENSGALG00000020895	1.12011	0.0034511
ENSGALG00000008022	1.11901	5.20223e-05
ENSGALG00000004853	1.11292	9.2391e-06
ENSGALG00000053580	1.11154	0.00801043
ENSGALG00000033781	1.11099	1.05769e-07
ENSGALG00000015010	1.10728	0.000451517
ENSGALG00000039221	1.10682	0.00558527
ENSGALG00000002175	1.10622	0.00106714
ENSGALG00000009971	1.10606	2.21333e-05
ENSGALG00000000378	1.10537	0.00251954
ENSGALG00000048063	1.10356	3.9326e-05
ENSGALG00000043799	1.1001	0.000838985
ENSGALG00000052686	1.09894	0.00164675
ENSGALG00000011335	1.09815	0.000519899
ENSGALG00000013573	1.09627	9.04928e-07
ENSGALG00000029220	1.09584	9.61666e-06
ENSGALG00000000225	1.09375	4.17509e-05
ENSGALG00000007155	1.09343	0.00253645
ENSGALG00000007717	1.09175	0.00575988
ENSGALG00000006806	1.09147	1.03235e-06
ENSGALG00000002362	1.08987	4.14622e-05
ENSGALG00000021443	1.08781	0.000167623
ENSGALG00000028295	1.08775	6.56744e-06
ENSGALG00000030826	1.08558	7.86096e-05
ENSGALG00000008009	1.08507	3.88442e-07
ENSGALG00000009298	1.08483	3.39163e-05
ENSGALG00000052088	1.08452	0.000182485
ENSGALG00000014820	1.08328	0.00719151
ENSGALG00000051188	1.08243	2.5189e-06
ENSGALG00000014765	1.08226	0.00199064
ENSGALG00000017025	1.08215	0.000111156
ENSGALG00000005757	1.08138	6.902e-06
ENSGALG00000000638	1.07956	6.67048e-06
ENSGALG00000012821	1.07917	0.00971582
ENSGALG00000015105	1.07582	0.00010395
ENSGALG00000021627	1.07567	0.00154189
ENSGALG00000048102	1.07475	1.02473e-07
ENSGALG00000007052	1.07338	3.95737e-07
ENSGALG00000030220	1.07302	0.000421482
ENSGALG00000014836	1.0701	0.000973435
ENSGALG00000011529	1.06807	1.47796e-05
ENSGALG00000035111	1.06733	0.000948016
ENSGALG00000013208	1.06688	0.00498038
ENSGALG00000035492	1.06234	0.00652943
ENSGALG00000007525	1.06186	0.00174423
ENSGALG00000037686	1.0607	2.64276e-08
ENSGALG00000038411	1.0606	0.00410306
ENSGALG00000045671	1.06031	0.00376123
ENSGALG00000006775	1.05806	0.000549492
ENSGALG00000047314	1.05648	5.85755e-05
ENSGALG00000015306	1.05578	0.000879507
ENSGALG00000000109	1.0534	0.000237016
ENSGALG00000038624	1.05323	0.00233082
ENSGALG00000053871	1.05171	0.00925342
ENSGALG00000032270	1.05056	1.03282e-05
ENSGALG00000046714	1.05027	0.000499102
ENSGALG00000034590	1.05016	0.00164675
ENSGALG00000002832	1.04906	2.38502e-08
ENSGALG00000029502	1.04782	0.00941241
ENSGALG00000002210	1.04654	1.92632e-05
ENSGALG00000005071	1.04625	1.61799e-06
ENSGALG00000013177	1.04523	0.00431251
ENSGALG00000047060	1.04455	0.00175432
ENSGALG00000055047	1.04429	0.00621136
ENSGALG00000023510	1.04267	1.17384e-06
ENSGALG00000006546	1.04201	1.71547e-06
ENSGALG00000053682	1.04148	2.69793e-05
ENSGALG00000014684	1.0395	0.000189571
ENSGALG00000016551	1.03728	0.000817354
ENSGALG00000034591	1.03526	0.000835863
ENSGALG00000010736	1.03486	0.00192446
ENSGALG00000014455	1.03468	0.000102477
ENSGALG00000036935	1.03462	0.000321405
ENSGALG00000036807	1.03336	0.000113079
ENSGALG00000006050	1.02891	0.00401811
ENSGALG00000008098	1.02664	0.00276175
ENSGALG00000001136	1.02621	0.00361706
ENSGALG00000004812	1.02574	0.0028148
ENSGALG00000006035	1.02482	9.46447e-05
ENSGALG00000009885	1.02153	0.000434441
ENSGALG00000040131	1.02067	7.7929e-05
ENSGALG00000042227	1.01915	0.000137787
ENSGALG00000037018	1.01857	0.00759218
ENSGALG00000041323	1.01665	0.000338495
ENSGALG00000007537	1.01622	4.93608e-05
ENSGALG00000026757	1.01431	0.000914217
ENSGALG00000032051	1.01202	9.10086e-05
ENSGALG00000044716	1.01139	0.0013985
ENSGALG00000005057	1.01126	0.000300764
ENSGALG00000040665	1.01032	0.00671381
ENSGALG00000014568	1.00768	1.50438e-05
ENSGALG00000013420	1.00664	1.08347e-05
ENSGALG00000004613	1.006	0.00337544
ENSGALG00000003485	1.00586	3.38529e-05
ENSGALG00000003614	1.00458	0.00233228
ENSGALG00000035641	1.00352	0.000122813
ENSGALG00000014899	1.00194	0.000159926
ENSGALG00000040844	1.00174	0.000148703
ENSGALG00000007416	1.00086	0.00120697
ENSGALG00000028373	1.00077	0.00432914
ENSGALG00000026077	1.00026	0.0011481
