# Supplementary material for: Clinical assessment and transcriptome analysis of host immune responses in a vaccination-challenge study using a glycoprotein G deletion mutant vaccine strain of infectious laryngotracheitis virus
Source: Front Immunol. 2025 Jan 24;15:1458218. doi: 10.3389/fimmu.2024.1458218 (PMC11802539; doi:10.3389/fimmu.2024.1458218)
Supplement: Supplementary file 28 [file Table13.xlsx]

## Sheet: Sheet1
Supplementary Table 13. Genes downregulated in the non-vaccinated-challenged birds compared to the uninfected birds (Padj <0.01, Log2FC </= -1)
Gene ID	log2fc	Padj
ENSGALG00000039479	-3.79736	5.52641e-09
ENSGALG00000005253	-3.1423	2.53044e-07
ENSGALG00000054262	-3.00909	4.58442e-06
ENSGALG00000030576	-2.97648	1.58158e-05
ENSGALG00000001716	-2.90865	5.89384e-05
ENSGALG00000031578	-2.85113	0.000701421
ENSGALG00000011663	-2.83788	6.35859e-06
ENSGALG00000005331	-2.81977	9.96783e-07
ENSGALG00000028560	-2.80932	6.2417e-07
ENSGALG00000009730	-2.80352	2.88275e-12
ENSGALG00000050866	-2.79016	7.2313e-06
ENSGALG00000053313	-2.78397	0.000996475
ENSGALG00000040493	-2.66132	3.95899e-06
ENSGALG00000015630	-2.65291	1.95877e-05
ENSGALG00000016867	-2.63385	8.27382e-05
ENSGALG00000038364	-2.61593	0.000651214
ENSGALG00000040567	-2.60358	5.78145e-06
ENSGALG00000019761	-2.59662	0.00111769
ENSGALG00000011269	-2.58562	0.00088972
ENSGALG00000020386	-2.58149	3.60312e-07
ENSGALG00000011633	-2.53238	9.18666e-06
ENSGALG00000003003	-2.51999	8.62137e-10
ENSGALG00000006725	-2.51511	0.000544894
ENSGALG00000001977	-2.50621	0.00270446
ENSGALG00000005985	-2.49724	7.84844e-05
ENSGALG00000026736	-2.48679	5.47963e-05
ENSGALG00000053511	-2.47742	1.25431e-06
ENSGALG00000011205	-2.47385	0.000195821
ENSGALG00000017229	-2.45973	1.80638e-06
ENSGALG00000028415	-2.43748	0.000391212
ENSGALG00000006576	-2.43042	0.00468387
ENSGALG00000000299	-2.42427	3.28916e-07
ENSGALG00000000168	-2.42273	0.000403541
ENSGALG00000002298	-2.42129	7.97795e-07
ENSGALG00000038946	-2.41503	0.000838985
ENSGALG00000040220	-2.40939	0.00146623
ENSGALG00000041791	-2.40395	0.000754296
ENSGALG00000006821	-2.3992	0.00256638
ENSGALG00000011086	-2.3845	0.00520318
ENSGALG00000042365	-2.36551	2.80101e-05
ENSGALG00000015193	-2.36383	9.97644e-07
ENSGALG00000011799	-2.35855	8.5945e-08
ENSGALG00000031211	-2.35845	0.00211279
ENSGALG00000009641	-2.3549	2.16337e-05
ENSGALG00000015627	-2.35236	0.000126327
ENSGALG00000014042	-2.35023	5.49847e-05
ENSGALG00000033960	-2.3291	0.000499102
ENSGALG00000012989	-2.32528	0.00147855
ENSGALG00000014910	-2.32266	7.68062e-06
ENSGALG00000016558	-2.31871	0.00137536
ENSGALG00000016571	-2.31105	0.0040866
ENSGALG00000011244	-2.30581	1.6551e-06
ENSGALG00000016511	-2.2942	5.97848e-11
ENSGALG00000013604	-2.29385	0.00208589
ENSGALG00000007448	-2.28671	8.2583e-06
ENSGALG00000014463	-2.28477	0.00759985
ENSGALG00000047320	-2.2823	0.00259189
ENSGALG00000006626	-2.27985	5.94482e-06
ENSGALG00000000839	-2.27739	0.00242574
ENSGALG00000006044	-2.27302	1.03969e-09
ENSGALG00000015253	-2.25245	0.000418093
ENSGALG00000009700	-2.24165	6.81787e-06
ENSGALG00000040755	-2.23038	5.4824e-06
ENSGALG00000036589	-2.22033	0.00202324
ENSGALG00000005209	-2.21949	1.6148e-05
ENSGALG00000011274	-2.21498	1.30134e-05
ENSGALG00000008007	-2.21355	0.000964422
ENSGALG00000032506	-2.2105	4.93608e-05
ENSGALG00000006508	-2.20607	0.00264103
ENSGALG00000030969	-2.18996	1.61595e-05
ENSGALG00000035761	-2.17991	1.68347e-08
ENSGALG00000016300	-2.17946	0.00445863
ENSGALG00000042159	-2.15518	5.70899e-05
ENSGALG00000006562	-2.13769	1.54472e-09
ENSGALG00000005968	-2.13451	1.75734e-06
ENSGALG00000008554	-2.129	0.000889754
ENSGALG00000007993	-2.12016	0.000426897
ENSGALG00000017398	-2.11821	0.00189711
ENSGALG00000026754	-2.11618	1.51549e-06
ENSGALG00000008486	-2.11546	0.000160385
ENSGALG00000034456	-2.11494	1.94592e-05
ENSGALG00000005226	-2.10207	0.00879491
ENSGALG00000008072	-2.09442	0.000515314
ENSGALG00000030603	-2.09329	3.36359e-05
ENSGALG00000038596	-2.08647	0.00140996
ENSGALG00000051919	-2.08315	0.00105951
ENSGALG00000028236	-2.07943	9.57596e-05
ENSGALG00000027232	-2.07909	0.000205663
ENSGALG00000019060	-2.0716	3.00424e-05
ENSGALG00000048024	-2.06747	0.000252552
ENSGALG00000050719	-2.06554	0.00240023
ENSGALG00000038433	-2.06415	0.00650461
ENSGALG00000037626	-2.05078	8.02678e-05
ENSGALG00000041555	-2.05042	8.19966e-05
ENSGALG00000049165	-2.04007	0.00541272
ENSGALG00000035136	-2.03983	1.69525e-05
ENSGALG00000046914	-2.03353	0.000430032
ENSGALG00000014258	-2.03045	0.000342045
ENSGALG00000030712	-2.02561	0.00561638
ENSGALG00000030115	-2.02455	0.000937273
ENSGALG00000016138	-2.02328	8.52206e-05
ENSGALG00000030502	-2.02241	0.00628714
ENSGALG00000038355	-2.02076	0.00852483
ENSGALG00000034118	-2.01454	2.54892e-08
ENSGALG00000032220	-2.01134	4.93001e-05
ENSGALG00000009725	-2.0102	0.00448497
ENSGALG00000002763	-2.0095	7.2277e-05
ENSGALG00000003580	-2.00846	1.29313e-06
ENSGALG00000015403	-2.00241	0.000295741
ENSGALG00000015544	-2.00173	1.1945e-07
ENSGALG00000033589	-1.99835	8.4729e-05
ENSGALG00000043764	-1.99107	0.00398638
ENSGALG00000035584	-1.98611	2.30802e-05
ENSGALG00000029764	-1.97954	0.00356901
ENSGALG00000039376	-1.9735	5.42773e-05
ENSGALG00000050402	-1.95728	0.00191537
ENSGALG00000001559	-1.95549	0.00474336
ENSGALG00000034297	-1.95543	2.146e-05
ENSGALG00000028283	-1.95482	0.00247954
ENSGALG00000051142	-1.94849	0.000526445
ENSGALG00000030836	-1.9387	6.35859e-06
ENSGALG00000048704	-1.93417	6.56324e-05
ENSGALG00000030140	-1.93291	0.00820681
ENSGALG00000016945	-1.93217	0.00899357
ENSGALG00000004695	-1.93049	0.000126062
ENSGALG00000008298	-1.92708	0.0026638
ENSGALG00000026373	-1.9255	4.18535e-06
ENSGALG00000049241	-1.92436	1.37416e-06
ENSGALG00000007358	-1.92297	0.000464349
ENSGALG00000000818	-1.91752	0.00050096
ENSGALG00000011271	-1.91524	2.31208e-05
ENSGALG00000043690	-1.91235	2.92712e-05
ENSGALG00000030614	-1.90183	0.00019569
ENSGALG00000027167	-1.88721	0.00378499
ENSGALG00000053479	-1.87843	0.00968726
ENSGALG00000039698	-1.87539	0.00657448
ENSGALG00000027514	-1.86924	2.72481e-06
ENSGALG00000011080	-1.86788	3.81809e-05
ENSGALG00000015128	-1.86688	0.00256638
ENSGALG00000030377	-1.85869	0.0013861
ENSGALG00000005483	-1.85831	8.73401e-05
ENSGALG00000007174	-1.85723	3.85192e-10
ENSGALG00000030886	-1.8557	8.42463e-06
ENSGALG00000047338	-1.85356	0.00354602
ENSGALG00000051022	-1.84826	0.00158215
ENSGALG00000011994	-1.84454	0.00229615
ENSGALG00000037889	-1.84446	5.97637e-09
ENSGALG00000008815	-1.84231	6.20573e-05
ENSGALG00000011740	-1.84226	0.00154242
ENSGALG00000009173	-1.84016	0.000354541
ENSGALG00000008593	-1.83686	0.000368912
ENSGALG00000014233	-1.83558	1.48546e-05
ENSGALG00000030613	-1.83397	0.000136073
ENSGALG00000014746	-1.82133	0.00532572
ENSGALG00000030530	-1.81914	0.000434472
ENSGALG00000040529	-1.81776	1.22554e-08
ENSGALG00000031425	-1.81416	0.000312046
ENSGALG00000055053	-1.81276	0.00945958
ENSGALG00000013907	-1.80276	0.000107692
ENSGALG00000005616	-1.80045	0.000754825
ENSGALG00000007759	-1.79904	3.29678e-06
ENSGALG00000027255	-1.78993	1.41262e-05
ENSGALG00000035602	-1.78821	0.00392375
ENSGALG00000039872	-1.78728	7.43437e-07
ENSGALG00000041575	-1.78643	0.000155966
ENSGALG00000041014	-1.78601	0.00156207
ENSGALG00000002431	-1.78222	0.000408959
ENSGALG00000054048	-1.77936	2.69793e-05
ENSGALG00000017091	-1.77355	7.66065e-05
ENSGALG00000044591	-1.77322	0.000425789
ENSGALG00000026875	-1.7691	0.00171336
ENSGALG00000047109	-1.76449	0.0024124
ENSGALG00000011252	-1.76407	9.23702e-05
ENSGALG00000037029	-1.75843	5.77721e-07
ENSGALG00000005400	-1.75756	0.000413349
ENSGALG00000026572	-1.756	0.000220668
ENSGALG00000021272	-1.75271	0.00279693
ENSGALG00000047357	-1.7527	0.00181526
ENSGALG00000034756	-1.75175	0.000194988
ENSGALG00000052583	-1.7516	0.00436409
ENSGALG00000015096	-1.74665	0.00719633
ENSGALG00000043513	-1.74545	4.49113e-08
ENSGALG00000008888	-1.7444	0.00116934
ENSGALG00000031341	-1.74099	0.000174414
ENSGALG00000009069	-1.73976	0.00242142
ENSGALG00000011565	-1.73737	3.27626e-06
ENSGALG00000037769	-1.73625	1.57587e-05
ENSGALG00000012044	-1.73618	0.000702873
ENSGALG00000013775	-1.72948	0.00190064
ENSGALG00000006190	-1.72876	0.00696989
ENSGALG00000016868	-1.7268	0.000444204
ENSGALG00000041501	-1.72542	0.00439429
ENSGALG00000009758	-1.72436	3.84064e-05
ENSGALG00000004960	-1.72347	0.000151621
ENSGALG00000051152	-1.72297	0.00328051
ENSGALG00000028627	-1.71787	0.00019569
ENSGALG00000016884	-1.71757	0.000654789
ENSGALG00000023904	-1.7129	0.00668026
ENSGALG00000012542	-1.71083	8.2797e-06
ENSGALG00000009948	-1.71008	0.00132223
ENSGALG00000017378	-1.70901	0.000650393
ENSGALG00000007732	-1.70804	0.000616132
ENSGALG00000011855	-1.70395	0.000211889
ENSGALG00000040241	-1.70322	0.000110247
ENSGALG00000013715	-1.69852	7.43355e-05
ENSGALG00000017122	-1.69733	0.0012516
ENSGALG00000019718	-1.69728	0.000361923
ENSGALG00000051748	-1.69728	0.000270551
ENSGALG00000038405	-1.69683	8.52206e-05
ENSGALG00000010625	-1.69311	4.75695e-11
ENSGALG00000034146	-1.68619	0.00477547
ENSGALG00000032836	-1.67953	0.00100492
ENSGALG00000034078	-1.67846	0.0021502
ENSGALG00000021869	-1.67812	0.00142732
ENSGALG00000043435	-1.67794	0.00230153
ENSGALG00000012429	-1.67752	1.80009e-07
ENSGALG00000036847	-1.67699	0.00648872
ENSGALG00000010055	-1.67672	5.86639e-06
ENSGALG00000038096	-1.67097	8.09842e-09
ENSGALG00000028908	-1.67087	0.00510071
ENSGALG00000036867	-1.67057	1.7782e-07
ENSGALG00000037014	-1.67028	4.68569e-05
ENSGALG00000016342	-1.66854	0.00561384
ENSGALG00000042356	-1.66524	0.0039374
ENSGALG00000008960	-1.66466	2.96407e-05
ENSGALG00000051312	-1.66085	0.00244881
ENSGALG00000042992	-1.65989	2.92208e-06
ENSGALG00000024486	-1.65894	0.00349637
ENSGALG00000009468	-1.6585	0.00131501
ENSGALG00000054231	-1.65748	0.00108921
ENSGALG00000007538	-1.65089	0.00398673
ENSGALG00000054258	-1.65052	8.294e-06
ENSGALG00000040355	-1.64954	0.00838827
ENSGALG00000031284	-1.64929	8.92562e-09
ENSGALG00000035429	-1.6411	0.000335986
ENSGALG00000002667	-1.63909	1.80549e-05
ENSGALG00000012934	-1.63486	6.70717e-06
ENSGALG00000001527	-1.63395	0.000368789
ENSGALG00000009002	-1.63214	2.96902e-05
ENSGALG00000015615	-1.63145	9.00145e-05
ENSGALG00000012190	-1.62895	4.73218e-05
ENSGALG00000053595	-1.62885	1.13167e-06
ENSGALG00000040079	-1.62654	0.000240732
ENSGALG00000014970	-1.62595	0.000358673
ENSGALG00000053114	-1.62	0.000603729
ENSGALG00000004722	-1.61905	0.00302039
ENSGALG00000005657	-1.61445	0.000203501
ENSGALG00000042726	-1.60976	0.000286462
ENSGALG00000053457	-1.60473	0.00268797
ENSGALG00000005802	-1.60399	0.000115241
ENSGALG00000034025	-1.60065	0.00638924
ENSGALG00000040530	-1.59843	0.00125118
ENSGALG00000011141	-1.59689	0.000147115
ENSGALG00000009062	-1.59302	7.25074e-06
ENSGALG00000039447	-1.59028	0.00633966
ENSGALG00000033701	-1.58921	0.00225721
ENSGALG00000043223	-1.58916	1.15124e-06
ENSGALG00000041296	-1.58806	2.23076e-05
ENSGALG00000015058	-1.58541	0.000731429
ENSGALG00000038162	-1.58406	0.00344518
ENSGALG00000010013	-1.58186	0.000259098
ENSGALG00000050491	-1.58088	0.000739227
ENSGALG00000032349	-1.58059	6.29277e-05
ENSGALG00000012973	-1.58037	0.000237072
ENSGALG00000008514	-1.57976	5.32348e-05
ENSGALG00000038225	-1.57902	0.00596244
ENSGALG00000009601	-1.57829	0.00047249
ENSGALG00000036189	-1.5756	0.000291992
ENSGALG00000004184	-1.57556	7.19952e-05
ENSGALG00000016500	-1.56709	0.00718234
ENSGALG00000015605	-1.56698	9.57477e-11
ENSGALG00000042030	-1.56626	0.00127945
ENSGALG00000012873	-1.56403	0.000100557
ENSGALG00000002108	-1.56262	1.67257e-06
ENSGALG00000007994	-1.56106	6.20653e-05
ENSGALG00000043861	-1.56095	0.00010251
ENSGALG00000006758	-1.56028	8.22355e-05
ENSGALG00000023420	-1.55717	0.00258282
ENSGALG00000042354	-1.55509	6.09675e-05
ENSGALG00000034986	-1.55426	1.48546e-05
ENSGALG00000034741	-1.55412	0.00158187
ENSGALG00000048087	-1.55389	3.46902e-05
ENSGALG00000031424	-1.55054	0.000140295
ENSGALG00000004930	-1.55013	0.00843489
ENSGALG00000031423	-1.5498	0.000413349
ENSGALG00000008290	-1.54849	0.00110627
ENSGALG00000003025	-1.54574	6.70973e-06
ENSGALG00000025862	-1.54544	0.000413349
ENSGALG00000005265	-1.54541	0.00245542
ENSGALG00000007886	-1.54431	0.000213028
ENSGALG00000039334	-1.5434	0.00125656
ENSGALG00000014873	-1.53757	7.36921e-06
ENSGALG00000012006	-1.53404	2.62438e-09
ENSGALG00000036806	-1.52504	0.00107706
ENSGALG00000042103	-1.52494	0.000417796
ENSGALG00000005223	-1.52148	0.00149274
ENSGALG00000051831	-1.52039	0.00146741
ENSGALG00000049497	-1.51933	0.00274739
ENSGALG00000009152	-1.51742	0.000517311
ENSGALG00000047052	-1.51682	0.00386745
ENSGALG00000035916	-1.51489	0.000102621
ENSGALG00000048081	-1.50876	0.00910134
ENSGALG00000038688	-1.50858	0.00856802
ENSGALG00000015140	-1.50848	9.76633e-05
ENSGALG00000004249	-1.50078	1.05628e-05
ENSGALG00000008591	-1.4995	0.00792852
ENSGALG00000047132	-1.49861	0.00125368
ENSGALG00000004093	-1.49768	0.00766689
ENSGALG00000050268	-1.49461	0.00034047
ENSGALG00000006822	-1.49441	1.61812e-07
ENSGALG00000012055	-1.49297	0.00386274
ENSGALG00000028155	-1.49255	1.12834e-07
ENSGALG00000004087	-1.48818	2.68929e-07
ENSGALG00000010707	-1.48791	0.000546338
ENSGALG00000010468	-1.48562	1.37803e-05
ENSGALG00000008262	-1.48512	7.81203e-05
ENSGALG00000001387	-1.48457	6.60154e-05
ENSGALG00000047534	-1.48398	9.04729e-05
ENSGALG00000013603	-1.48224	0.00613119
ENSGALG00000016709	-1.48024	0.000336808
ENSGALG00000047017	-1.47862	4.07574e-05
ENSGALG00000034111	-1.47667	0.000629167
ENSGALG00000017244	-1.47653	0.00110727
ENSGALG00000035266	-1.47417	0.00140812
ENSGALG00000010668	-1.4727	1.58865e-06
ENSGALG00000007623	-1.47019	0.00130622
ENSGALG00000005956	-1.46945	7.02281e-05
ENSGALG00000017065	-1.46458	7.52938e-05
ENSGALG00000000184	-1.45835	0.00106508
ENSGALG00000050054	-1.45627	7.06919e-05
ENSGALG00000050072	-1.45613	7.81745e-05
ENSGALG00000011459	-1.45604	2.69793e-05
ENSGALG00000050634	-1.45594	0.00064855
ENSGALG00000021238	-1.4554	0.00131866
ENSGALG00000013117	-1.45465	2.81219e-07
ENSGALG00000002182	-1.45196	0.00681944
ENSGALG00000045305	-1.44817	5.21626e-06
ENSGALG00000047480	-1.44589	0.00197279
ENSGALG00000027536	-1.44251	0.000111073
ENSGALG00000052388	-1.43987	0.00728604
ENSGALG00000039145	-1.43831	0.00665935
ENSGALG00000012787	-1.43808	1.83987e-06
ENSGALG00000012481	-1.43543	0.00704223
ENSGALG00000004704	-1.43433	0.00012767
ENSGALG00000011109	-1.43418	0.000490267
ENSGALG00000038556	-1.42903	7.61707e-05
ENSGALG00000032974	-1.42711	0.000148703
ENSGALG00000034834	-1.42708	1.40997e-06
ENSGALG00000015910	-1.42578	0.00010278
ENSGALG00000003324	-1.42282	0.00314336
ENSGALG00000049171	-1.42085	0.00368535
ENSGALG00000001768	-1.4164	3.05668e-06
ENSGALG00000020392	-1.41626	0.0037954
ENSGALG00000034716	-1.41574	2.6485e-10
ENSGALG00000034788	-1.41538	5.74976e-05
ENSGALG00000001690	-1.41396	0.00502288
ENSGALG00000005632	-1.41219	2.66643e-05
ENSGALG00000027853	-1.41142	0.000167506
ENSGALG00000008875	-1.41123	2.00074e-07
ENSGALG00000054289	-1.41116	1.26208e-05
ENSGALG00000032386	-1.40793	0.000192716
ENSGALG00000010868	-1.40764	6.34239e-05
ENSGALG00000006547	-1.40373	0.000161079
ENSGALG00000048849	-1.40357	0.00615907
ENSGALG00000001518	-1.40291	0.000101232
ENSGALG00000012808	-1.40267	7.21877e-09
ENSGALG00000053565	-1.40198	0.000996289
ENSGALG00000038634	-1.39958	0.00111769
ENSGALG00000028565	-1.39719	6.26411e-05
ENSGALG00000043569	-1.39691	6.94938e-05
ENSGALG00000029378	-1.39479	0.00394484
ENSGALG00000050964	-1.39413	0.000434441
ENSGALG00000041225	-1.39263	6.71881e-05
ENSGALG00000032740	-1.39151	0.00406965
ENSGALG00000011284	-1.38945	0.00311942
ENSGALG00000009947	-1.38944	0.000532705
ENSGALG00000006258	-1.38757	0.00501283
ENSGALG00000031700	-1.38642	2.03891e-06
ENSGALG00000021620	-1.38577	0.00101845
ENSGALG00000008834	-1.38454	0.00103795
ENSGALG00000022531	-1.38433	0.00154553
ENSGALG00000012956	-1.38097	0.000220062
ENSGALG00000014515	-1.37857	0.00303902
ENSGALG00000017295	-1.37822	0.00749447
ENSGALG00000025864	-1.37762	6.88132e-06
ENSGALG00000031869	-1.37718	0.00116088
ENSGALG00000034621	-1.377	0.00350013
ENSGALG00000031947	-1.37602	1.9233e-08
ENSGALG00000011136	-1.37452	0.000132027
ENSGALG00000027655	-1.37369	1.35317e-07
ENSGALG00000016456	-1.373	0.000394187
ENSGALG00000055058	-1.37268	6.81408e-07
ENSGALG00000017062	-1.37237	0.000228635
ENSGALG00000042063	-1.37145	0.00919437
ENSGALG00000007945	-1.37089	0.00944239
ENSGALG00000016912	-1.36944	4.71489e-05
ENSGALG00000041565	-1.36941	0.000130293
ENSGALG00000016014	-1.36871	0.000516163
ENSGALG00000042505	-1.36758	0.000202308
ENSGALG00000015269	-1.36671	0.00189437
ENSGALG00000016655	-1.36665	0.000693899
ENSGALG00000045288	-1.36655	0.000740324
ENSGALG00000036301	-1.36422	9.54809e-05
ENSGALG00000036043	-1.3602	3.30033e-05
ENSGALG00000052043	-1.35841	0.00327621
ENSGALG00000026241	-1.3582	0.000137787
ENSGALG00000054898	-1.35787	0.00267791
ENSGALG00000047652	-1.35538	0.000185601
ENSGALG00000002105	-1.35421	1.08543e-06
ENSGALG00000015101	-1.34958	0.00405965
ENSGALG00000027159	-1.34834	0.000177986
ENSGALG00000014421	-1.34699	3.50941e-07
ENSGALG00000043754	-1.34387	0.00190982
ENSGALG00000028709	-1.34376	6.15083e-08
ENSGALG00000011796	-1.34139	0.00733774
ENSGALG00000038504	-1.33926	0.000102621
ENSGALG00000038606	-1.33805	7.93637e-05
ENSGALG00000004728	-1.33688	1.21077e-07
ENSGALG00000009935	-1.33457	0.00539118
ENSGALG00000027891	-1.33074	0.00132013
ENSGALG00000000927	-1.32874	0.000640019
ENSGALG00000028083	-1.32813	6.95656e-05
ENSGALG00000010502	-1.32687	5.96782e-07
ENSGALG00000019715	-1.32596	0.00482298
ENSGALG00000034950	-1.32439	0.000833137
ENSGALG00000012394	-1.32394	0.000939651
ENSGALG00000048369	-1.32316	0.00635325
ENSGALG00000011894	-1.32257	0.00469704
ENSGALG00000034992	-1.32199	0.000108075
ENSGALG00000013753	-1.31823	1.36709e-05
ENSGALG00000016908	-1.31701	0.00938889
ENSGALG00000038747	-1.31494	0.00224023
ENSGALG00000003891	-1.31355	0.000466918
ENSGALG00000034673	-1.31345	3.68792e-05
ENSGALG00000002546	-1.31118	0.00261391
ENSGALG00000008890	-1.30935	0.000890833
ENSGALG00000012700	-1.30902	4.86939e-05
ENSGALG00000036095	-1.30774	2.90355e-07
ENSGALG00000011566	-1.30589	0.000503263
ENSGALG00000031906	-1.30494	8.76999e-05
ENSGALG00000007346	-1.30391	7.70425e-05
ENSGALG00000009134	-1.30303	0.00110351
ENSGALG00000000284	-1.30231	0.000520664
ENSGALG00000021092	-1.30155	0.00152339
ENSGALG00000009645	-1.3014	1.52463e-05
ENSGALG00000016904	-1.30095	4.88612e-05
ENSGALG00000014979	-1.30033	0.00107118
ENSGALG00000017179	-1.29837	0.000899756
ENSGALG00000036255	-1.29773	4.70053e-05
ENSGALG00000016622	-1.29718	0.000292083
ENSGALG00000040035	-1.29627	0.00773598
ENSGALG00000005321	-1.29462	7.84609e-05
ENSGALG00000016810	-1.29438	0.00538001
ENSGALG00000015152	-1.28927	0.00047249
ENSGALG00000003137	-1.28926	0.000522453
ENSGALG00000009207	-1.28705	0.000736281
ENSGALG00000010137	-1.28404	6.46724e-05
ENSGALG00000001177	-1.28277	0.00323535
ENSGALG00000037377	-1.27974	0.000136196
ENSGALG00000004071	-1.27793	0.00479956
ENSGALG00000011177	-1.2778	0.00255912
ENSGALG00000006724	-1.27696	0.000593332
ENSGALG00000036412	-1.27688	0.00362179
ENSGALG00000001645	-1.27624	0.00811432
ENSGALG00000032768	-1.27539	0.000265826
ENSGALG00000009495	-1.27538	0.000886042
ENSGALG00000048226	-1.27493	5.89384e-05
ENSGALG00000038458	-1.27381	0.000422946
ENSGALG00000020251	-1.27337	0.000754825
ENSGALG00000011185	-1.27166	1.92412e-07
ENSGALG00000051918	-1.26985	0.00134872
ENSGALG00000003136	-1.26917	2.20998e-09
ENSGALG00000053980	-1.26803	0.00047249
ENSGALG00000012932	-1.26784	0.000245079
ENSGALG00000024481	-1.26722	0.000145978
ENSGALG00000015271	-1.267	0.00208033
ENSGALG00000017389	-1.2664	0.0001152
ENSGALG00000003550	-1.26631	0.00652943
ENSGALG00000035228	-1.26517	0.00114198
ENSGALG00000016529	-1.26469	6.33436e-06
ENSGALG00000005042	-1.26427	1.57007e-05
ENSGALG00000000104	-1.26374	6.56867e-05
ENSGALG00000002203	-1.26368	0.00453595
ENSGALG00000000402	-1.26309	0.00361943
ENSGALG00000007078	-1.26088	0.00209336
ENSGALG00000001561	-1.26012	0.000342045
ENSGALG00000026316	-1.25847	4.3146e-07
ENSGALG00000009424	-1.25683	0.00251057
ENSGALG00000002201	-1.25467	1.32013e-06
ENSGALG00000029047	-1.25392	0.0054171
ENSGALG00000005554	-1.25376	0.000764618
ENSGALG00000014485	-1.25368	0.000824416
ENSGALG00000010320	-1.25176	1.68349e-11
ENSGALG00000005349	-1.25088	0.0022527
ENSGALG00000054081	-1.25068	0.000118978
ENSGALG00000037164	-1.25047	0.000745007
ENSGALG00000002282	-1.24543	0.00254054
ENSGALG00000039525	-1.24526	0.00010358
ENSGALG00000026578	-1.24378	0.000824416
ENSGALG00000010417	-1.24361	0.00200754
ENSGALG00000049799	-1.24119	0.006796
ENSGALG00000015345	-1.24074	0.000190496
ENSGALG00000002564	-1.24034	0.00509508
ENSGALG00000039440	-1.23978	0.000316617
ENSGALG00000049875	-1.23927	0.00835917
ENSGALG00000009877	-1.23696	0.00400972
ENSGALG00000041036	-1.2366	0.000271177
ENSGALG00000039822	-1.23532	0.00986634
ENSGALG00000039528	-1.23488	0.00744953
ENSGALG00000036798	-1.23422	0.00718234
ENSGALG00000002632	-1.23421	0.0036592
ENSGALG00000009176	-1.23318	4.31713e-05
ENSGALG00000033408	-1.23316	0.000209458
ENSGALG00000021525	-1.23277	0.000443375
ENSGALG00000009850	-1.23223	0.00061001
ENSGALG00000012106	-1.23058	5.13448e-05
ENSGALG00000016125	-1.22965	3.44284e-05
ENSGALG00000005294	-1.22877	1.1889e-05
ENSGALG00000029724	-1.22858	0.000230559
ENSGALG00000015115	-1.22801	0.00048215
ENSGALG00000046568	-1.22784	0.00690132
ENSGALG00000019489	-1.22763	2.36539e-05
ENSGALG00000009861	-1.22707	0.000207771
ENSGALG00000030719	-1.22589	3.955e-06
ENSGALG00000016301	-1.22453	0.000937273
ENSGALG00000015511	-1.22275	0.00226025
ENSGALG00000041878	-1.22266	0.00795645
ENSGALG00000037272	-1.22088	0.00161349
ENSGALG00000007892	-1.21759	0.000222318
ENSGALG00000038154	-1.21621	3.23953e-06
ENSGALG00000009759	-1.21421	0.00047697
ENSGALG00000042552	-1.21382	2.65743e-07
ENSGALG00000020139	-1.21209	0.00150646
ENSGALG00000033186	-1.21188	3.88294e-06
ENSGALG00000037387	-1.21078	0.000383644
ENSGALG00000014069	-1.20671	0.00110464
ENSGALG00000053657	-1.20614	0.000382523
ENSGALG00000035932	-1.20558	4.00677e-07
ENSGALG00000022720	-1.20498	4.91148e-05
ENSGALG00000024428	-1.20494	0.000539795
ENSGALG00000017405	-1.20375	0.00287599
ENSGALG00000015094	-1.2026	2.58631e-05
ENSGALG00000011823	-1.20259	0.00916948
ENSGALG00000034708	-1.20171	0.00299913
ENSGALG00000010057	-1.20136	0.000388865
ENSGALG00000009378	-1.20041	0.00185678
ENSGALG00000004274	-1.19992	0.00444691
ENSGALG00000005714	-1.19713	0.0041028
ENSGALG00000042784	-1.19576	8.41649e-05
ENSGALG00000032997	-1.19352	0.000850645
ENSGALG00000022909	-1.19336	2.13913e-05
ENSGALG00000012872	-1.19287	0.000546338
ENSGALG00000007431	-1.19098	2.95763e-06
ENSGALG00000007868	-1.19024	0.00184916
ENSGALG00000014743	-1.19008	0.0088685
ENSGALG00000016843	-1.18985	0.0056598
ENSGALG00000003261	-1.18849	9.38978e-05
ENSGALG00000037332	-1.18769	0.000284115
ENSGALG00000007570	-1.1876	2.80764e-06
ENSGALG00000051970	-1.18644	0.000421161
ENSGALG00000031527	-1.18609	0.00835544
ENSGALG00000030173	-1.18472	0.00558527
ENSGALG00000007226	-1.18349	0.00487677
ENSGALG00000046358	-1.18257	0.00188524
ENSGALG00000009901	-1.18077	3.98499e-07
ENSGALG00000017106	-1.17959	0.00409056
ENSGALG00000009248	-1.17929	0.00332818
ENSGALG00000030350	-1.17859	0.00142215
ENSGALG00000046779	-1.17848	0.00389691
ENSGALG00000004727	-1.17833	0.000143766
ENSGALG00000028174	-1.17831	1.54154e-05
ENSGALG00000049884	-1.17822	1.65032e-05
ENSGALG00000043573	-1.17791	9.32849e-09
ENSGALG00000011235	-1.17758	0.00605761
ENSGALG00000039001	-1.17708	0.000720776
ENSGALG00000034737	-1.17648	0.00739029
ENSGALG00000004329	-1.17616	1.79057e-05
ENSGALG00000026600	-1.17552	9.55395e-07
ENSGALG00000017148	-1.17335	0.0018413
ENSGALG00000016022	-1.1733	2.94455e-05
ENSGALG00000047489	-1.17055	0.00104192
ENSGALG00000038733	-1.17019	2.2356e-07
ENSGALG00000012885	-1.17005	0.000117405
ENSGALG00000033091	-1.16996	0.00718307
ENSGALG00000010035	-1.16957	5.19267e-05
ENSGALG00000033118	-1.16658	0.00113546
ENSGALG00000013617	-1.16616	0.00242572
ENSGALG00000015626	-1.16555	7.02883e-06
ENSGALG00000001620	-1.16519	6.23303e-06
ENSGALG00000009692	-1.16513	6.12436e-08
ENSGALG00000048721	-1.16406	2.38968e-05
ENSGALG00000033471	-1.16352	3.64471e-05
ENSGALG00000050676	-1.16339	3.32093e-06
ENSGALG00000043080	-1.16299	9.50273e-05
ENSGALG00000001472	-1.16221	0.000232802
ENSGALG00000052162	-1.16219	0.00013283
ENSGALG00000054577	-1.15755	0.00478369
ENSGALG00000037791	-1.15742	9.97521e-05
ENSGALG00000010133	-1.15696	0.000148988
ENSGALG00000001758	-1.15538	0.00143343
ENSGALG00000029863	-1.15514	0.00411391
ENSGALG00000012997	-1.15482	0.00586017
ENSGALG00000002350	-1.1545	0.00341117
ENSGALG00000016707	-1.1524	0.00744028
ENSGALG00000007007	-1.15214	0.00199826
ENSGALG00000040836	-1.14983	0.00185416
ENSGALG00000010875	-1.14938	0.000603798
ENSGALG00000050207	-1.14926	0.00554379
ENSGALG00000000997	-1.14883	0.00257118
ENSGALG00000007839	-1.14787	0.00267791
ENSGALG00000044263	-1.14785	0.000879611
ENSGALG00000015590	-1.14752	0.000540049
ENSGALG00000034500	-1.14705	0.00364708
ENSGALG00000001264	-1.14655	0.00596834
ENSGALG00000021074	-1.14595	0.00291656
ENSGALG00000002461	-1.14565	0.000952397
ENSGALG00000042134	-1.14557	0.00251057
ENSGALG00000011283	-1.14531	0.00657905
ENSGALG00000009052	-1.14529	0.000817075
ENSGALG00000009982	-1.14503	0.000404337
ENSGALG00000034346	-1.1449	0.000290347
ENSGALG00000054096	-1.14437	0.00329191
ENSGALG00000035911	-1.14356	0.000913955
ENSGALG00000013311	-1.1429	9.00145e-05
ENSGALG00000015879	-1.14173	0.00155524
ENSGALG00000003965	-1.1415	0.000165026
ENSGALG00000049613	-1.14	0.00663454
ENSGALG00000026981	-1.13977	4.62484e-05
ENSGALG00000040546	-1.13849	2.03792e-05
ENSGALG00000006376	-1.13832	0.000446083
ENSGALG00000032060	-1.13722	4.34333e-05
ENSGALG00000016358	-1.13622	0.00283586
ENSGALG00000016968	-1.13536	0.000223399
ENSGALG00000006560	-1.13484	0.00279769
ENSGALG00000039935	-1.13434	8.25002e-05
ENSGALG00000007177	-1.1341	6.90891e-05
ENSGALG00000010535	-1.13282	2.77399e-07
ENSGALG00000010858	-1.13036	0.00620509
ENSGALG00000048210	-1.13005	0.00169826
ENSGALG00000026119	-1.12859	1.59938e-05
ENSGALG00000052786	-1.12801	0.000198786
ENSGALG00000003699	-1.1278	0.00469704
ENSGALG00000016990	-1.12718	1.16496e-05
ENSGALG00000006855	-1.12585	0.00321708
ENSGALG00000017394	-1.12569	0.000415924
ENSGALG00000014943	-1.12548	0.00311676
ENSGALG00000008297	-1.12525	0.00119381
ENSGALG00000004850	-1.12303	0.00023149
ENSGALG00000051752	-1.12198	0.00822999
ENSGALG00000027374	-1.12195	0.0032586
ENSGALG00000014664	-1.12087	0.00843745
ENSGALG00000010733	-1.12043	5.48147e-05
ENSGALG00000005232	-1.12024	1.01088e-05
ENSGALG00000011007	-1.11815	1.41627e-06
ENSGALG00000039139	-1.11768	0.000105113
ENSGALG00000008759	-1.11758	0.00201916
ENSGALG00000005074	-1.11621	3.48537e-05
ENSGALG00000008734	-1.11457	0.00109837
ENSGALG00000001545	-1.11399	3.48792e-05
ENSGALG00000033254	-1.11391	0.00352349
ENSGALG00000016883	-1.1137	0.000252552
ENSGALG00000016318	-1.11295	0.000754825
ENSGALG00000038399	-1.11277	0.00019569
ENSGALG00000013951	-1.11185	0.000223479
ENSGALG00000008293	-1.11181	0.00814774
ENSGALG00000051990	-1.11161	1.39217e-05
ENSGALG00000015593	-1.11059	1.40297e-05
ENSGALG00000050975	-1.11047	0.000343454
ENSGALG00000009092	-1.10827	8.26493e-10
ENSGALG00000002111	-1.10789	0.00121395
ENSGALG00000014262	-1.10751	8.09963e-06
ENSGALG00000006712	-1.10706	0.00201594
ENSGALG00000041362	-1.10605	0.000192716
ENSGALG00000040842	-1.10529	0.00469783
ENSGALG00000008557	-1.10514	0.00311238
ENSGALG00000016927	-1.1044	3.06232e-12
ENSGALG00000033365	-1.10334	0.000278163
ENSGALG00000017291	-1.10332	0.00158394
ENSGALG00000020813	-1.10243	5.20202e-07
ENSGALG00000031960	-1.10179	0.00872473
ENSGALG00000007948	-1.10153	0.00076588
ENSGALG00000016702	-1.10112	0.000296212
ENSGALG00000015142	-1.101	1.44211e-05
ENSGALG00000034311	-1.10067	0.00014788
ENSGALG00000017023	-1.09932	0.00959873
ENSGALG00000014881	-1.0977	2.02918e-05
ENSGALG00000016820	-1.09729	0.00966219
ENSGALG00000037242	-1.09571	0.00782206
ENSGALG00000005248	-1.09526	3.18429e-05
ENSGALG00000014784	-1.09517	0.00147233
ENSGALG00000010924	-1.09507	1.22653e-08
ENSGALG00000041094	-1.09371	0.00107872
ENSGALG00000010118	-1.09208	0.000326972
ENSGALG00000005415	-1.09158	1.64617e-05
ENSGALG00000008784	-1.09046	0.000711548
ENSGALG00000033966	-1.08937	0.00040671
ENSGALG00000049191	-1.08882	0.00194489
ENSGALG00000011686	-1.08604	0.00662112
ENSGALG00000016058	-1.08532	0.00193062
ENSGALG00000003099	-1.08502	0.000832372
ENSGALG00000029820	-1.08457	0.00327127
ENSGALG00000043044	-1.08448	0.00101604
ENSGALG00000034077	-1.08402	0.00125425
ENSGALG00000006038	-1.08374	0.00139313
ENSGALG00000009252	-1.08205	4.61126e-05
ENSGALG00000012156	-1.07946	0.00140581
ENSGALG00000013768	-1.07753	3.85867e-06
ENSGALG00000029175	-1.07752	0.000146364
ENSGALG00000023920	-1.07752	2.99346e-07
ENSGALG00000007956	-1.07737	0.00230153
ENSGALG00000007817	-1.0767	0.000153183
ENSGALG00000005861	-1.07529	0.00420158
ENSGALG00000002888	-1.07463	0.000247053
ENSGALG00000010163	-1.07435	0.000868933
ENSGALG00000008431	-1.07318	0.000321306
ENSGALG00000041650	-1.07298	5.53525e-08
ENSGALG00000008700	-1.07181	0.000409316
ENSGALG00000027207	-1.07108	0.000594706
ENSGALG00000016299	-1.07073	0.00389612
ENSGALG00000015413	-1.07048	0.00209867
ENSGALG00000006942	-1.07007	0.00107872
ENSGALG00000027103	-1.06707	0.00215742
ENSGALG00000016268	-1.06702	0.00142588
ENSGALG00000032577	-1.06691	4.91173e-05
ENSGALG00000012994	-1.06682	7.19881e-07
ENSGALG00000027757	-1.06665	1.36234e-05
ENSGALG00000008060	-1.06653	0.00235608
ENSGALG00000011291	-1.06628	5.05774e-07
ENSGALG00000026229	-1.06547	0.000899252
ENSGALG00000028457	-1.06507	0.00195447
ENSGALG00000040648	-1.06361	0.00361007
ENSGALG00000006076	-1.06313	0.000696954
ENSGALG00000019570	-1.06228	0.00245355
ENSGALG00000034397	-1.06211	0.000726691
ENSGALG00000017329	-1.06162	0.000278665
ENSGALG00000041365	-1.05926	2.37301e-06
ENSGALG00000031503	-1.05919	0.00067729
ENSGALG00000004228	-1.05879	0.000217024
ENSGALG00000004959	-1.05831	0.000580704
ENSGALG00000001536	-1.05811	2.33194e-06
ENSGALG00000009945	-1.05768	0.000412848
ENSGALG00000003999	-1.05669	0.000634043
ENSGALG00000019228	-1.0564	2.38289e-05
ENSGALG00000005769	-1.05615	0.00748226
ENSGALG00000039118	-1.05567	0.000930674
ENSGALG00000009560	-1.05521	1.79458e-05
ENSGALG00000011982	-1.05409	0.00202468
ENSGALG00000052453	-1.05306	0.00932465
ENSGALG00000011139	-1.05289	0.00106014
ENSGALG00000009723	-1.05229	7.3974e-06
ENSGALG00000016281	-1.05161	0.000374651
ENSGALG00000036497	-1.05078	0.00335025
ENSGALG00000026862	-1.05074	7.16249e-06
ENSGALG00000037778	-1.05013	0.00125462
ENSGALG00000036751	-1.04938	4.45557e-07
ENSGALG00000010316	-1.04791	0.00484105
ENSGALG00000032413	-1.04339	0.000382523
ENSGALG00000036789	-1.04297	0.00272106
ENSGALG00000008546	-1.04167	0.00429738
ENSGALG00000009361	-1.04158	0.00670062
ENSGALG00000035935	-1.03961	0.0064268
ENSGALG00000054690	-1.03955	0.00949833
ENSGALG00000031411	-1.03868	0.00381958
ENSGALG00000014876	-1.03853	0.000926799
ENSGALG00000010000	-1.0385	1.19448e-08
ENSGALG00000009848	-1.0382	4.52469e-05
ENSGALG00000010663	-1.03709	0.00164867
ENSGALG00000006723	-1.03645	4.15777e-07
ENSGALG00000007755	-1.03343	0.00295269
ENSGALG00000038495	-1.0333	9.10086e-05
ENSGALG00000010448	-1.03317	0.000879611
ENSGALG00000011805	-1.03204	0.00613119
ENSGALG00000009373	-1.03155	0.000177986
ENSGALG00000032181	-1.03152	0.000412115
ENSGALG00000043587	-1.02975	0.0007171
ENSGALG00000008359	-1.02917	0.00466803
ENSGALG00000005673	-1.0276	0.000899902
ENSGALG00000010703	-1.0273	0.00510071
ENSGALG00000008956	-1.02723	3.81549e-05
ENSGALG00000035945	-1.02717	0.00648872
ENSGALG00000014516	-1.02611	0.0025707
ENSGALG00000010953	-1.02605	0.00966548
ENSGALG00000035599	-1.0253	0.000220188
ENSGALG00000011639	-1.02513	7.96873e-05
ENSGALG00000015051	-1.02216	1.72319e-05
ENSGALG00000010950	-1.02206	0.00578846
ENSGALG00000017246	-1.02185	0.00180895
ENSGALG00000052873	-1.02048	0.00029301
ENSGALG00000003243	-1.02012	2.10718e-05
ENSGALG00000012017	-1.01858	3.9655e-05
ENSGALG00000035563	-1.01798	1.92412e-07
ENSGALG00000030988	-1.01777	0.0055561
ENSGALG00000015880	-1.01723	6.35991e-05
ENSGALG00000053188	-1.0172	0.00130475
ENSGALG00000034971	-1.01644	0.00138097
ENSGALG00000012790	-1.01638	0.00106728
ENSGALG00000012988	-1.01596	0.00679342
ENSGALG00000016757	-1.01567	0.00958636
ENSGALG00000038834	-1.01468	0.00100525
ENSGALG00000011176	-1.01457	0.00472803
ENSGALG00000051442	-1.01392	1.02925e-05
ENSGALG00000004355	-1.01348	6.20757e-07
ENSGALG00000016537	-1.01304	6.90891e-05
ENSGALG00000007554	-1.01199	0.00108883
ENSGALG00000009158	-1.01166	0.00019703
ENSGALG00000004246	-1.01137	0.000549728
ENSGALG00000053013	-1.01125	0.00111295
ENSGALG00000014016	-1.01066	0.000413349
ENSGALG00000052168	-1.01065	0.00998673
ENSGALG00000014930	-1.01064	0.000304605
ENSGALG00000004949	-1.01052	2.88513e-05
ENSGALG00000004545	-1.00819	0.0059305
ENSGALG00000054939	-1.00688	0.000819246
ENSGALG00000016781	-1.00607	9.51261e-08
ENSGALG00000007912	-1.00544	3.23807e-06
ENSGALG00000050668	-1.00494	0.00101925
ENSGALG00000050420	-1.00484	0.00284612
ENSGALG00000004814	-1.00468	0.000555865
ENSGALG00000043448	-1.00456	0.00278338
ENSGALG00000007383	-1.00437	0.00551383
ENSGALG00000041708	-1.0042	0.005819
ENSGALG00000004294	-1.00395	0.00127199
ENSGALG00000016925	-1.0037	2.6805e-05
ENSGALG00000028570	-1.00303	0.00186805
ENSGALG00000045063	-1.00222	0.0057916
ENSGALG00000051383	-1.0016	0.00179042
ENSGALG00000010179	-1.00157	0.001891
ENSGALG00000037479	-1.00114	0.00510955
ENSGALG00000013069	-1.00049	0.000160385
